# Supplementary material for: Surfaceome Profiling of Cell Lines and Patient-Derived Xenografts Confirm FGFR4, NCAM1, CD276, and Highlight AGRL2, JAM3, and L1CAM as Surface Targets for Rhabdomyosarcoma
Source: Int J Mol Sci. 2023 Jan 30;24(3):2601. doi: 10.3390/ijms24032601 (PMC9917031; doi:10.3390/ijms24032601)
Supplement: Supplementary file 1 [file ijms-24-02601-s001.zip]

Archive with 1 entries (1 files):
- ijms-2151125-supplementary.xlsx
