# Supplementary material for: Surfaceome Profiling of Cell Lines and Patient-Derived Xenografts Confirm FGFR4, NCAM1, CD276, and Highlight AGRL2, JAM3, and L1CAM as Surface Targets for Rhabdomyosarcoma
Source: Int J Mol Sci. 2023 Jan 30;24(3):2601. doi: 10.3390/ijms24032601 (PMC9917031; doi:10.3390/ijms24032601)
Supplement: Supplementary file 1 [file ijms-24-02601-s001.zip › ijms-2151125-supplementary.xlsx]

## Sheet: Table of contents
Table S1. List of proteins (7373) detected in RMS cell lines with iTop3 abundance values
Table S2. List of proteins (5024) detected in the control cell lines with iTop3 abundance values
Table S3. List of cell-surface proteins (699) identified as cell-surface proteins after enrichment (List C)
Table S4. List of cell-surface proteins whose abundance is upregulated by 2-fold in RMS compared to normal muscle
Table S5. List of cell-surface proteins whose abundance is upregulated by 2-fold in PDXs compared to normal muscle
Table S6. List of cell-surface proteins whose abundance is upregulated by 2-fold in FP-RMS compared to normal muscle
Table S7. List of cell-surface proteins whose abundance is upregulated by 2-fold in FN-RMS compared to normal muscle
Table S8. List of 699 cell-surface proteins applying the scoring strategy
Table S9. List of Top100 cell-surface proteins after applying the scoring strategy
Table S10. Summary of consistent protein expression in the three considered groups (PDXs, FP-RMS, and FN-RMS)
Table S11. mRNA levels of the Top100 cell-surface genes detected in FP-RMS tumors
Table S12. mRNA levels of the Top100 cell-surface genes detected in FN-RMS tumors
Table S13. Proteins shown in Volcano Plots
Table S14: Proteins significantly upregulated in Figure 4A
Table S15: Expression data for the Top100 proteins in normal tissues from ProteomicsDB

## Sheet: LIST A
From Bausch-Fluck, D. et al. The in silico human surfaceome. Proc National Acad Sci 115, 201808790 (2018).
Dataset S11.7: Set of 2886 surfaceome proteins
UniProt name	UniProt accession	UniProt description	UniProt gene	Surfaceome Label	Surfaceome Label Source	Comment	length	TM domains	signalpeptide	topology	topology source	MachineLearning trainingset	SURFY score	MachineLearning FPR class (1=1%, 2=5%, 3=15%)	Ensembl gene	Ensembl protein	CD number	Membranome Almen main-class	Membranome Almen sub-class	nxst motifs	noncyt. nxst count	glycomineN sites	glycomineO sites	glycomineC sites	CSPA category	CSPA peptide count	CSPA peptides	CSPA N115 sites	CSPA id	UniProt subcellular	UniProt keywords	UniProt uniref	COMPARTMENTS link	COMPARTMENTS benchmark pos	COMPARTMENTS benchmark neg	HPA antibody	DrugBank approved drug IDs	GeneID
S12A8_HUMAN	A0AV02	Solute carrier family 12 member 8	SLC12A8	surface	machine learning		714	13	0	NC:1-37;TM:38-60;CY:61-71;TM:72-93;NC:94-98;TM:99-116;CY:117-122;TM:123-142;NC:143-153;TM:154-174;CY:175-183;TM:184-204;NC:205-232;TM:233-254;CY:255-266;TM:267-289;NC:290-307;TM:308-330;CY:331-359;TM:360-377;NC:378-382;TM:383-403;CY:404-592;TM:593-616;NC:617-621;TM:622-646;CY:647-714	phobius		0.8363	1	ENSG00000221955	ENSP00000377112;ENSP00000415713;ENSP00000418783		Transporters	SLC;APC;SLC12	221;357;483;561;645	1									Membrane (Multi-pass membrane protein)	Alternative splicing;Chloride;Complete proteome;Glycoprotein;Ion transport;Membrane;Polymorphism;Potassium;Potassium transport;Reference proteome;Symport;Transmembrane;Transmembrane helix;Transport	UniRef100_A0AV02;UniRef90_A0AV02;UniRef50_A0AV02	link		Cytoskeleton;Cytosol;Endoplasmic Reticulum;Endosome;Extracellular space;Golgi apparatus;Lysosome;Mitochondrion;Nucleus;Peroxisome	HPA031123		84561
ESYT3_HUMAN	A0FGR9	Extended synaptotagmin-3	ESYT3	surface	pos. trainingset		886	2	0	CY:1-27;TM:28-46;NC:47-51;TM:52-72;CY:73-886	uniprot	surface	0.0465		ENSG00000158220	ENSP00000374218		Unclassified	Unclassified	251;411;780	0			69						Cell membrane (Peripheral membrane protein);Endoplasmic reticulum membrane (Multi-pass membrane protein)	Alternative splicing;Calcium;Cell membrane;Complete proteome;Endoplasmic reticulum;Lipid transport;Lipid-binding;Membrane;Metal-binding;Polymorphism;Reference proteome;Repeat;Transmembrane;Transmembrane helix;Transport	UniRef100_A0FGR9;UniRef90_A0FGR9;UniRef50_A0FGR9	link	Plasma membrane	Cytoskeleton;Cytosol;Endoplasmic Reticulum;Endosome;Extracellular space;Golgi apparatus;Lysosome;Mitochondrion;Nucleus;Peroxisome	HPA039200		83850
SC5AA_HUMAN	A0PJK1	Sodium/glucose cotransporter 5	SLC5A10	surface	machine learning		596	14	0	NC:1-15;TM:16-37;CY:38-73;TM:74-93;NC:94-98;TM:99-124;CY:125-145;TM:146-169;NC:170-174;TM:175-194;CY:195-200;TM:201-219;NC:220-260;TM:261-279;CY:280-299;TM:300-321;NC:322-362;TM:363-381;CY:382-408;TM:409-428;NC:429-439;TM:440-464;CY:465-470;TM:471-492;NC:493-511;TM:512-534;CY:535-571;TM:572-595;NC:596-596	uniprot		0.8802	1	ENSG00000154025	ENSP00000379007		Transporters	SLC;APC;SLC5	4;96;239;386;545	3									Cell membrane (Multi-pass membrane protein)	Alternative splicing;Cell membrane;Complete proteome;Glycoprotein;Ion transport;Membrane;Phosphoprotein;Polymorphism;Reference proteome;Sodium;Sodium transport;Transmembrane;Transmembrane helix;Transport	UniRef100_A0PJK1;UniRef90_A0PJK1;UniRef50_A0PJK1	link			HPA052014		125206
CLRN2_HUMAN	A0PK11	Clarin-2	CLRN2	surface	machine learning		232	4	0	CY:1-11;TM:12-33;NC:34-96;TM:97-124;CY:125-135;TM:136-158;NC:159-187;TM:188-209;CY:210-232	phobius		0.6108	2	ENSG00000249581	ENSP00000424711		Unclassified	Unclassified	48	1									Membrane (Multi-pass membrane protein)	Complete proteome;Glycoprotein;Membrane;Polymorphism;Reference proteome;Transmembrane;Transmembrane helix	UniRef100_A0PK11;UniRef90_A0PK11;UniRef50_A0PK11	link			HPA042407		645104
CC50C_HUMAN	A0ZSE6	Cell cycle control protein 50C	TMEM30C	surface	machine learning		113	1	0	CY:1-34;TM:35-57;NC:58-113	uniprot		0.6327	2	ENSG00000235156	ENSP00000402698		Miscellaneous	Unknown_function;TMEM30	66;80	2									Membrane (Single-pass membrane protein)	Complete proteome;Glycoprotein;Membrane;Reference proteome;Transmembrane;Transmembrane helix	UniRef100_A0ZSE6;UniRef90_A0ZT23-2;UniRef50_A0ZT23-2	link		Cytoskeleton;Cytosol;Endoplasmic Reticulum;Endosome;Extracellular space;Golgi apparatus;Lysosome;Mitochondrion;Nucleus;Peroxisome	no
ANO9_HUMAN	A1A5B4	Anoctamin-9	ANO9	surface	pos. trainingset		782	8	0	CY:1-195;TM:196-217;NC:218-266;TM:267-285;CY:286-330;TM:331-354;NC:355-373;TM:374-394;CY:395-421;TM:422-444;NC:445-547;TM:548-571;CY:572-599;TM:600-621;NC:622-698;TM:699-724;CY:725-782	uniprot - CSPA confirmed	surface	0.7689	1	ENSG00000185101	ENSP00000332788		Miscellaneous	Unknown_function;TMEM16	130;641;652;674;690	4			164;193	1 - high confidence	2	EGN[115]STVDCLK;DFQDPDGIEGSEN[115]VTLCR	641;674	A1A5B4	Cell membrane (Multi-pass membrane protein)	Alternative splicing;Cell membrane;Complete proteome;Glycoprotein;Lipid transport;Membrane;Polymorphism;Reference proteome;Transmembrane;Transmembrane helix;Transport	UniRef100_A1A5B4;UniRef90_A1A5B4;UniRef50_A1A5B4	link		Extracellular space	HPA039948		338440
S22AN_HUMAN	A1A5C7	Solute carrier family 22 member 23	SLC22A23	surface	machine learning		686	10	0	NC:1-230;TM:231-253;CY:254-258;TM:259-280;NC:281-285;TM:286-304;CY:305-315;TM:316-337;NC:338-343;TM:344-362;CY:363-467;TM:468-489;NC:490-494;TM:495-517;CY:518-537;TM:538-558;NC:559-565;TM:566-589;CY:590-597;TM:598-618;NC:619-686	uniprot - CSPA based corrected Nterm - CSPA confirmed		0.8583	1	ENSG00000137266	ENSP00000385028		Transporters	SLC;MFS;SLC22	24;151;170;173;194;279;629	6				2 - putative	3	SNSSGADGGDTPPLPSPPDKGDN[115]ASN[115]CDCR;SN[115]SSGADGGDTPPLPSPPDK;SN[115]SSGADGGDTPPLPSPPDKGDN[115]ASNCDCR	173;194	A1A5C7	Membrane (Multi-pass membrane protein)	Alternative splicing;Complete proteome;Glycoprotein;Ion transport;Membrane;Reference proteome;Transmembrane;Transmembrane helix;Transport	UniRef100_A1A5C7;UniRef90_A1A5C7;UniRef50_A1A5C7	link		Cytoskeleton;Cytosol;Endoplasmic Reticulum;Endosome;Extracellular space;Golgi apparatus;Lysosome;Mitochondrion;Nucleus;Peroxisome	HPA014697		63027
TSN11_HUMAN	A1L157	Tetraspanin-11	TSPAN11	surface	machine learning		253	4	0	CY:1-14;TM:15-41;NC:42-60;TM:61-83;CY:84-92;TM:93-115;NC:116-219;TM:220-244;CY:245-253	phobius		0.6567	2	ENSG00000110900	ENSP00000261177;ENSP00000437403		Miscellaneous	Other;Tetraspanin	127;159	2									Membrane (Multi-pass membrane protein)	Complete proteome;Glycoprotein;Membrane;Polymorphism;Reference proteome;Transmembrane;Transmembrane helix	UniRef100_A1L157;UniRef90_A1L157;UniRef50_A1L157	link		Cytoskeleton;Cytosol;Endoplasmic Reticulum;Endosome;Extracellular space;Golgi apparatus;Lysosome;Mitochondrion;Nucleus;Peroxisome	no		441631
TM213_HUMAN	A2RRL7	Transmembrane protein 213	TMEM213	surface	machine learning		107	1	1	SP:1-29;NC:30-69;TM:70-91;CY:92-107	uniprot		0.6647	2	ENSG00000214128	ENSP00000390407		Unclassified	Unclassified	33	1			79						Membrane (Single-pass type I membrane protein)	Alternative splicing;Complete proteome;Membrane;Reference proteome;Signal;Transmembrane;Transmembrane helix	UniRef100_A2RRL7;UniRef90_A2RRL7;UniRef50_A2RRL7	link			HPA054059		155006
T131L_HUMAN	A2VDJ0	Transmembrane protein 131-like	KIAA0922	surface	machine learning		1609	1	1	SP:1-40;NC:41-869;TM:870-891;CY:892-1609	uniprot - CSPA confirmed		0.7784	1	ENSG00000121210	ENSP00000386574				173;225;268;343;403;439;522;593;649;709;809;846;908;1045;1210;1365;1422	12			408;1322	1 - high confidence	2	DALSLQFEPVLLPTSTTN[115]FTK;NN[115]LTVIDMIGVEGFGAR	343;709	A2VDJ0	Membrane (Single-pass type I membrane protein)	Alternative splicing;Complete proteome;Glycoprotein;Membrane;Phosphoprotein;Polymorphism;Reference proteome;Signal;Transmembrane;Transmembrane helix	UniRef100_A2VDJ0;UniRef90_A2VDJ0;UniRef50_A2VDJ0	link			HPA043472;HPA048443		23240
OR2M5_HUMAN	A3KFT3	Olfactory receptor 2M5	OR2M5	surface	pos. trainingset		312	7	0	NC:1-25;TM:26-50;CY:51-59;TM:60-81;NC:82-100;TM:101-120;CY:121-139;TM:140-161;NC:162-197;TM:198-222;CY:223-237;TM:238-260;NC:261-272;TM:273-292;CY:293-312	uniprot		0.9581	1	ENSG00000162727	ENSP00000355432		Receptors	GPCR;Olf	5;19;190	3									Cell membrane (Multi-pass membrane protein)	Cell membrane;Complete proteome;Disulfide bond;G-protein coupled receptor;Glycoprotein;Membrane;Olfaction;Polymorphism;Receptor;Reference proteome;Sensory transduction;Transducer;Transmembrane;Transmembrane helix	UniRef100_A3KFT3;UniRef90_Q8NG83;UniRef50_Q96R27	link	Plasma membrane	Cytoskeleton;Cytosol;Endoplasmic Reticulum;Endosome;Extracellular space;Golgi apparatus;Lysosome;Mitochondrion;Nucleus;Peroxisome	no		127059
O2A25_HUMAN	A4D2G3	Olfactory receptor 2A25	OR2A25	surface	pos. trainingset		310	7	0	NC:1-23;TM:24-48;CY:49-58;TM:59-81;NC:82-99;TM:100-119;CY:120-138;TM:139-162;NC:163-198;TM:199-224;CY:225-235;TM:236-259;NC:260-271;TM:272-291;CY:292-310	uniprot		0.9601	1	ENSG00000221933	ENSP00000386167		Receptors	GPCR;Olf	4;41	1									Cell membrane (Multi-pass membrane protein)	Cell membrane;Complete proteome;Disulfide bond;G-protein coupled receptor;Glycoprotein;Membrane;Olfaction;Polymorphism;Receptor;Reference proteome;Sensory transduction;Transducer;Transmembrane;Transmembrane helix	UniRef100_A4D2G3;UniRef90_A4D2G3;UniRef50_Q96R47	link	Plasma membrane	Cytoskeleton;Cytosol;Endoplasmic Reticulum;Endosome;Extracellular space;Golgi apparatus;Lysosome;Mitochondrion;Nucleus;Peroxisome	HPA058272		392138
S35F4_HUMAN	A4IF30	Solute carrier family 35 member F4	SLC35F4	surface	machine learning		521	10	0	NC:1-163;TM:164-183;CY:184-191;TM:192-214;NC:215-251;TM:252-269;CY:270-277;TM:278-297;NC:298-302;TM:303-322;CY:323-328;TM:329-350;NC:351-361;TM:362-386;CY:387-396;TM:397-417;NC:418-422;TM:423-443;CY:444-449;TM:450-472;NC:473-521	phobius		0.5968	2	ENSG00000151812	ENSP00000342518		Transporters	SLC;DMT;SLC35	130;143;513	3									Membrane (Multi-pass membrane protein)	Alternative splicing;Complete proteome;Membrane;Reference proteome;Transmembrane;Transmembrane helix;Transport	UniRef100_A4IF30;UniRef90_A4IF30;UniRef50_A4IF30	link		Cytoskeleton;Cytosol;Endoplasmic Reticulum;Endosome;Extracellular space;Golgi apparatus;Lysosome;Mitochondrion;Nucleus;Peroxisome	HPA043853		341880
5HT3E_HUMAN	A5X5Y0	5-hydroxytryptamine receptor 3E	HTR3E	surface	machine learning		456	4	1	SP:1-25;NC:26-248;TM:249-271;CY:272-282;TM:283-301;NC:302-307;TM:308-330;CY:331-434;TM:435-454;NC:455-456	uniprot		0.7365	2	ENSG00000186038	ENSP00000401444		Transporters	Channels;Ligand_gated_ion_channels;cys-loop	31;59;67;175	4									Cell membrane (Multi-pass membrane protein)	Alternative splicing;Cell membrane;Complete proteome;Disulfide bond;Glycoprotein;Ion channel;Ion transport;Ligand-gated ion channel;Membrane;Polymorphism;Receptor;Reference proteome;Signal;Transmembrane;Transmembrane helix;Transport	UniRef100_A5X5Y0;UniRef90_A5X5Y0;UniRef50_A5X5Y0	link			HPA049764		285242
MEG11_HUMAN	A6BM72	Multiple epidermal growth factor-like domains protein 11	MEGF11	surface	machine learning		1044	1	1	SP:1-19;NC:20-848;TM:849-871;CY:872-1044	uniprot		0.9521	1	ENSG00000157890	ENSP00000386908;ENSP00000414475		Receptors	SCAR;Class_F	270;391;445;490;531;574;672;800;801;938;1005	9									Basolateral cell membrane (Single- pass type I membrane protein);Cell membrane (Single-pass type I membrane protein)	Alternative splicing;Cell membrane;Complete proteome;Disulfide bond;EGF-like domain;Glycoprotein;Membrane;Polymorphism;Reference proteome;Repeat;Signal;Transmembrane;Transmembrane helix	UniRef100_A6BM72;UniRef90_A6BM72;UniRef50_A6BM72	link	Plasma membrane	Cytoskeleton;Cytosol;Endoplasmic Reticulum;Endosome;Extracellular space;Golgi apparatus;Lysosome;Mitochondrion;Nucleus;Peroxisome	HPA017982		84465
CDHR4_HUMAN	A6H8M9	Cadherin-related family member 4	CDHR4	surface	machine learning		788	1	1	SP:1-16;NC:17-686;TM:687-707;CY:708-788	uniprot		0.7844	1	ENSG00000187492	ENSP00000391409		Miscellaneous	StructuralAndAdhesion;ProtocadherinsOther	26;43;242;323;397	5									Membrane (Single-pass type I membrane protein)	Alternative splicing;Calcium;Cell adhesion;Complete proteome;Glycoprotein;Membrane;Polymorphism;Reference proteome;Repeat;Signal;Transmembrane;Transmembrane helix	UniRef100_A6H8M9;UniRef90_A6H8M9;UniRef50_A6H8M9	link		Cytoskeleton;Cytosol;Endoplasmic Reticulum;Endosome;Extracellular space;Golgi apparatus;Lysosome;Mitochondrion;Nucleus;Peroxisome	HPA043330		389118
T150B_HUMAN	A6NC51	Transmembrane protein 150B	TMEM150B	surface	machine learning		233	5	1	SP:1-25;NC:26-53;TM:54-75;CY:76-88;TM:89-107;NC:108-116;TM:117-138;CY:139-153;TM:154-174;NC:175-185;TM:186-206;CY:207-233	uniprot		0.7265	2	ENSG00000180061	ENSP00000320757		Unclassified	Unclassified	30	1									Membrane (Multi-pass membrane protein)	Complete proteome;Glycoprotein;Membrane;Polymorphism;Reference proteome;Signal;Transmembrane;Transmembrane helix	UniRef100_A6NC51;UniRef90_A6NC51;UniRef50_Q8R218	link		Cytoskeleton;Cytosol;Endoplasmic Reticulum;Endosome;Extracellular space;Golgi apparatus;Lysosome;Mitochondrion;Nucleus;Peroxisome	HPA060334		284417
O6C74_HUMAN	A6NCV1	Olfactory receptor 6C74	OR6C74	surface	pos. trainingset		312	7	0	NC:1-22;TM:23-48;CY:49-58;TM:59-77;NC:78-95;TM:96-118;CY:119-137;TM:138-158;NC:159-194;TM:195-216;CY:217-235;TM:236-258;NC:259-270;TM:271-290;CY:291-312	uniprot		0.982	1	ENSG00000197706	ENSP00000342836		Receptors	GPCR;Olf	3;40;63	1									Cell membrane (Multi-pass membrane protein)	Cell membrane;Complete proteome;Disulfide bond;G-protein coupled receptor;Glycoprotein;Membrane;Olfaction;Polymorphism;Receptor;Reference proteome;Sensory transduction;Transducer;Transmembrane;Transmembrane helix	UniRef100_A6NCV1;UniRef90_A6NCV1;UniRef50_Q9NZP2	link	Plasma membrane	Cytoskeleton;Cytosol;Endoplasmic Reticulum;Endosome;Extracellular space;Golgi apparatus;Lysosome;Mitochondrion;Nucleus;Peroxisome	no		254783
JUNO_HUMAN	A6ND01	Sperm-egg fusion protein Juno	IZUMO1R	surface	GPI (UniProt)		250	0	1	SP:1-19;NC:20-250	uniprot		0.6267	2 (nonTM)	ENSG00000183560			Unclassified	Unclassified	73	1	73								Cell membrane (Lipid-anchor, GPI-anchor)	Alternative splicing;Cell membrane;Complete proteome;Disulfide bond;Fertilization;Glycoprotein;GPI-anchor;Lipoprotein;Membrane;Receptor;Reference proteome;Signal	UniRef100_A6ND01;UniRef90_A6ND01;UniRef50_Q9EQF4				no		390243
O14I1_HUMAN	A6ND48	Olfactory receptor 14I1	OR14I1	surface	pos. trainingset		311	7	0	NC:1-22;TM:23-47;CY:48-58;TM:59-77;NC:78-93;TM:94-117;CY:118-137;TM:138-156;NC:157-190;TM:191-215;CY:216-238;TM:239-259;NC:260-269;TM:270-290;CY:291-311	uniprot	surface	0.911	1	ENSG00000189181	ENSP00000339726		Receptors	GPCR;Olf	3;63	1									Cell membrane (Multi-pass membrane protein)	Cell membrane;Complete proteome;Disulfide bond;G-protein coupled receptor;Glycoprotein;Membrane;Olfaction;Polymorphism;Receptor;Reference proteome;Sensory transduction;Transducer;Transmembrane;Transmembrane helix	UniRef100_A6ND48;UniRef90_A6ND48;UniRef50_A6ND48	link	Plasma membrane	Cytoskeleton;Cytosol;Endoplasmic Reticulum;Endosome;Extracellular space;Golgi apparatus;Lysosome;Mitochondrion;Nucleus;Peroxisome	no		401994
LRIT2_HUMAN	A6NDA9	Leucine-rich repeat, immunoglobulin-like domain and transmembrane domain-containing protein 2	LRIT2	surface	machine learning		550	1	1	SP:1-19;NC:20-462;TM:463-485;CY:486-550	phobius		0.8703	1	ENSG00000204033	ENSP00000361185		Miscellaneous	Other;LRRC	52;77;90;261;269;324	6									Membrane (Single-pass type I membrane protein)	Alternative splicing;Complete proteome;Disulfide bond;Glycoprotein;Immunoglobulin domain;Leucine-rich repeat;Membrane;Polymorphism;Reference proteome;Repeat;Signal;Transmembrane;Transmembrane helix	UniRef100_A6NDA9;UniRef90_A6NDA9;UniRef50_A6NDA9	link		Cytoskeleton;Cytosol;Endoplasmic Reticulum;Endosome;Extracellular space;Golgi apparatus;Lysosome;Mitochondrion;Nucleus;Peroxisome	HPA037788		340745
O5H15_HUMAN	A6NDH6	Olfactory receptor 5H15	OR5H15	surface	pos. trainingset		313	7	0	NC:1-26;TM:27-50;CY:51-56;TM:57-78;NC:79-98;TM:99-120;CY:121-139;TM:140-158;NC:159-194;TM:195-221;CY:222-240;TM:241-260;NC:261-274;TM:275-293;CY:294-313	uniprot		0.994	1	ENSG00000233412	ENSP00000373195		Receptors	GPCR;Olf	5	1									Cell membrane (Multi-pass membrane protein)	Cell membrane;Complete proteome;Disulfide bond;G-protein coupled receptor;Glycoprotein;Membrane;Olfaction;Polymorphism;Receptor;Reference proteome;Sensory transduction;Transducer;Transmembrane;Transmembrane helix	UniRef100_A6NDH6;UniRef90_A6NKK0;UniRef50_Q8NGV6	link	Plasma membrane	Cytoskeleton;Cytosol;Endoplasmic Reticulum;Endosome;Extracellular space;Golgi apparatus;Lysosome;Mitochondrion;Nucleus;Peroxisome	no		403274
O6C68_HUMAN	A6NDL8	Olfactory receptor 6C68	OR6C68	surface	machine learning		312	7	0	NC:1-22;TM:23-46;CY:47-57;TM:58-80;NC:81-95;TM:96-118;CY:119-137;TM:138-159;NC:160-196;TM:197-219;CY:220-238;TM:239-258;NC:259-270;TM:271-290;CY:291-312	uniprot		0.7844	1	ENSG00000205327	ENSP00000448811		Receptors	GPCR;Olf	63	0									Cell membrane (Multi-pass membrane protein)	Cell membrane;Complete proteome;Disulfide bond;G-protein coupled receptor;Membrane;Olfaction;Receptor;Reference proteome;Sensory transduction;Transducer;Transmembrane;Transmembrane helix	UniRef100_A6NDL8;UniRef90_A6NDL8;UniRef50_A6NDL8	link			no		403284
MADL2_HUMAN	A6NDP7	Myeloid-associated differentiation marker-like protein 2	MYADML2	surface	machine learning		307	7	0	NC:1-54;TM:55-74;CY:75-85;TM:86-109;NC:110-128;TM:129-148;CY:149-159;TM:160-183;NC:184-195;TM:196-218;CY:219-229;TM:230-252;NC:253-277;TM:278-297;CY:298-307	phobius		0.7465	2	ENSG00000185105	ENSP00000327718;ENSP00000386702		Unclassified	Unclassified	86	0									Membrane (Multi-pass membrane protein)	Complete proteome;Membrane;Reference proteome;Repeat;Transmembrane;Transmembrane helix	UniRef100_A6NDP7;UniRef90_Q08AU7;UniRef50_Q08AU7	link		Cytoskeleton;Cytosol;Endoplasmic Reticulum;Endosome;Extracellular space;Golgi apparatus;Lysosome;Mitochondrion;Nucleus;Peroxisome	HPA041856;HPA048476		255275
TMM8B_HUMAN	A6NDV4	Transmembrane protein 8B	TMEM8B	surface	machine learning		472	7	0	NC:1-229;TM:230-251;CY:252-257;TM:258-277;NC:278-292;TM:293-312;CY:313-318;TM:319-337;NC:338-343;TM:344-363;CY:364-378;TM:379-400;NC:401-405;TM:406-425;CY:426-472	uniprot		0.7445	2	ENSG00000137103	ENSP00000367227;ENSP00000367230		Unclassified	Unclassified	92;100;172	3	92;100;172		215;376						Cell membrane (Multi-pass membrane protein);Cytoplasm;Endoplasmic reticulum;Mitochondrion;Nucleus	Alternative splicing;Cell adhesion;Cell membrane;Complete proteome;Cytoplasm;Disulfide bond;EGF-like domain;Endoplasmic reticulum;Glycoprotein;Growth regulation;Membrane;Mitochondrion;Nucleus;Reference proteome;Transmembrane;Transmembrane helix	UniRef100_A6NDV4;UniRef90_A6NDV4;UniRef50_A6NDV4	link	Endoplasmic Reticulum;Mitochondrion;Plasma membrane	Cytoskeleton;Extracellular space	HPA052130		51754
OR5K3_HUMAN	A6NET4	Olfactory receptor 5K3	OR5K3	surface	pos. trainingset		321	7	0	NC:1-25;TM:26-50;CY:51-59;TM:60-79;NC:80-98;TM:99-120;CY:121-139;TM:140-158;NC:159-196;TM:197-221;CY:222-234;TM:235-258;NC:259-269;TM:270-290;CY:291-321	uniprot		0.9521	1	ENSG00000206536	ENSP00000373194		Receptors	GPCR;Olf	5	1									Cell membrane (Multi-pass membrane protein)	Cell membrane;Complete proteome;Disulfide bond;G-protein coupled receptor;Glycoprotein;Membrane;Olfaction;Polymorphism;Receptor;Reference proteome;Sensory transduction;Transducer;Transmembrane;Transmembrane helix	UniRef100_A6NET4;UniRef90_A6NET4;UniRef50_Q8NHB7	link	Plasma membrane	Cytoskeleton;Cytosol;Endoplasmic Reticulum;Endosome;Extracellular space;Golgi apparatus;Lysosome;Mitochondrion;Nucleus;Peroxisome	no		403277
ANTRL_HUMAN	A6NF34	Anthrax toxin receptor-like	ANTXRL	surface	machine learning		631	1	1	SP:1-27;NC:28-353;TM:354-374;CY:375-631	uniprot		0.6766	2	ENSG00000274209	ENSP00000480615		Unclassified	Unclassified	293;307;340	3									Membrane (Single-pass type I membrane protein)	Complete proteome;Membrane;Metal-binding;Polymorphism;Reference proteome;Signal;Transmembrane;Transmembrane helix	UniRef100_A6NF34;UniRef90_A6NF34;UniRef50_A6NF34	link			no		195977
OR6C6_HUMAN	A6NF89	Olfactory receptor 6C6	OR6C6	surface	pos. trainingset		314	7	0	NC:1-21;TM:22-48;CY:49-59;TM:60-84;NC:85-97;TM:98-118;CY:119-137;TM:138-159;NC:160-197;TM:198-220;CY:221-235;TM:236-258;NC:259-270;TM:271-290;CY:291-314	uniprot		0.9601	1	ENSG00000188324	ENSP00000351211		Receptors	GPCR;Olf	3;32;63	1									Cell membrane (Multi-pass membrane protein)	Cell membrane;Complete proteome;Disulfide bond;G-protein coupled receptor;Glycoprotein;Membrane;Olfaction;Polymorphism;Receptor;Reference proteome;Sensory transduction;Transducer;Transmembrane;Transmembrane helix	UniRef100_A6NF89;UniRef90_A6NF89;UniRef50_Q9NZP2	link	Plasma membrane	Cytoskeleton;Cytosol;Endoplasmic Reticulum;Endosome;Extracellular space;Golgi apparatus;Lysosome;Mitochondrion;Nucleus;Peroxisome	HPA051090		283365
TIKI2_HUMAN	A6NFA1	Metalloprotease TIKI2	TRABD2B	surface	machine learning		517	1	1	SP:1-19;NC:20-493;TM:494-514;CY:515-517	uniprot		0.7186	2	ENSG00000269113	ENSP00000476820		Unclassified	Unclassified	219;228;277;335	4	228;277;335								Cell membrane (Single-pass type I membrane protein)	Cell membrane;Complete proteome;Glycoprotein;Hydrolase;Membrane;Metal-binding;Metalloprotease;Protease;Reference proteome;Signal;Transmembrane;Transmembrane helix;Wnt signaling pathway	UniRef100_A6NFA1;UniRef90_A6NFA1;UniRef50_A6NFA1	link			HPA045817		388630
TM235_HUMAN	A6NFC5	Transmembrane protein 235	TMEM235	surface	machine learning		223	3	1	SP:1-27;NC:28-90;TM:91-115;CY:116-124;TM:125-149;NC:150-174;TM:175-198;CY:199-223	phobius		0.7186	2	ENSG00000204278	ENSP00000402790;ENSP00000446514		Transporters	AuxillaryTransportUnit;CACNG	41	1									Endoplasmic reticulum;Membrane (Multi-pass membrane protein)	Alternative splicing;Complete proteome;Endoplasmic reticulum;Glycoprotein;Membrane;Reference proteome;Signal;Transmembrane;Transmembrane helix	UniRef100_A6NFC5;UniRef90_A6NFC5;UniRef50_B1AQL3	link		Cytoskeleton;Cytosol;Endosome;Extracellular space;Golgi apparatus;Lysosome;Mitochondrion;Nucleus;Peroxisome	HPA053939		283999
MFS2B_HUMAN	A6NFX1	Major facilitator superfamily domain-containing protein 2B	MFSD2B	surface	machine learning		497	10	0	CY:1-112;TM:113-134;NC:135-145;TM:146-170;CY:171-184;TM:185-206;NC:207-227;TM:228-251;CY:252-282;TM:283-306;NC:307-317;TM:318-339;CY:340-346;TM:347-365;NC:366-370;TM:371-392;CY:393-412;TM:413-435;NC:436-456;TM:457-478;CY:479-497	phobius		0.6367	2	ENSG00000205639	ENSP00000385527		Unclassified	Unclassified	103	0									Membrane (Multi-pass membrane protein)	Complete proteome;Membrane;Reference proteome;Transmembrane;Transmembrane helix;Transport	UniRef100_A6NFX1;UniRef90_A6NFX1;UniRef50_A6NFX1	link		Cytoskeleton;Cytosol;Endoplasmic Reticulum;Endosome;Extracellular space;Golgi apparatus;Lysosome;Mitochondrion;Nucleus;Peroxisome	HPA044145		388931
GGT3_HUMAN	A6NGU5	Putative gamma-glutamyltranspeptidase 3	GGT3P	surface	machine learning		568	1	0	CY:1-6;TM:7-27;NC:28-568	uniprot		0.5948	2				Unclassified	Unclassified	95;120;230;266;297;344;510	7									Membrane (Single-pass type II membrane protein)	Acyltransferase;Complete proteome;Glutathione biosynthesis;Glycoprotein;Hydrolase;Membrane;Protease;Reference proteome;Signal-anchor;Transferase;Transmembrane;Transmembrane helix;Zymogen	UniRef100_A6NGU5;UniRef90_P19440;UniRef50_P19440				no
O51F1_HUMAN	A6NGY5	Olfactory receptor 51F1	OR51F1	surface	machine learning		319	7	0	NC:1-33;TM:34-59;CY:60-70;TM:71-96;NC:97-105;TM:106-129;CY:130-149;TM:150-172;NC:173-211;TM:212-235;CY:236-246;TM:247-271;NC:272-279;TM:280-300;CY:301-319	uniprot		0.9361	1	ENSG00000280021	ENSP00000369744		Receptors	GPCR;Olf	13	1									Cell membrane (Multi-pass membrane protein)	Cell membrane;Complete proteome;Disulfide bond;G-protein coupled receptor;Membrane;Olfaction;Polymorphism;Receptor;Reference proteome;Sensory transduction;Transducer;Transmembrane;Transmembrane helix	UniRef100_A6NGY5;UniRef90_A6NGY5;UniRef50_A6NGY5	link			no
OR2T8_HUMAN	A6NH00	Olfactory receptor 2T8	OR2T8	surface	pos. trainingset		312	7	0	NC:1-23;TM:24-46;CY:47-57;TM:58-77;NC:78-96;TM:97-118;CY:119-137;TM:138-160;NC:161-195;TM:196-223;CY:224-234;TM:235-258;NC:259-270;TM:271-290;CY:291-312	uniprot	surface	0.9492	1	ENSG00000177462	ENSP00000326225		Receptors	GPCR;Olf	3;17;143	2									Cell membrane (Multi-pass membrane protein)	Cell membrane;Complete proteome;Disulfide bond;G-protein coupled receptor;Glycoprotein;Membrane;Olfaction;Polymorphism;Receptor;Reference proteome;Sensory transduction;Transducer;Transmembrane;Transmembrane helix	UniRef100_A6NH00;UniRef90_A6NH00;UniRef50_A6NH00	link	Plasma membrane	Cytoskeleton;Cytosol;Endoplasmic Reticulum;Endosome;Extracellular space;Golgi apparatus;Lysosome;Mitochondrion;Nucleus;Peroxisome	no		343172
SERC4_HUMAN	A6NH21	Serine incorporator 4	SERINC4	surface	machine learning		518	10	0	CY:1-61;TM:62-82;NC:83-117;TM:118-140;CY:141-152;TM:153-172;NC:173-180;TM:181-203;CY:204-220;TM:221-247;NC:248-258;TM:259-279;CY:280-287;TM:288-306;NC:307-337;TM:338-356;CY:357-426;TM:427-447;NC:448-465;TM:466-489;CY:490-518	phobius		0.7006	2	ENSG00000184716	ENSP00000319796		Transporters	Other_transporters;SERINC	320;424	1									Membrane (Multi-pass membrane protein)	Alternative splicing;Complete proteome;Lipid biosynthesis;Lipid metabolism;Membrane;Phospholipid biosynthesis;Phospholipid metabolism;Reference proteome;Transmembrane;Transmembrane helix	UniRef100_A6NH21;UniRef90_A6NH21;UniRef50_A6NH21	link			HPA018526		619189
O4C46_HUMAN	A6NHA9	Olfactory receptor 4C46	OR4C46	surface	pos. trainingset		309	7	0	NC:1-23;TM:24-43;CY:44-52;TM:53-71;NC:72-103;TM:104-125;CY:126-136;TM:137-162;NC:163-199;TM:200-223;CY:224-234;TM:235-257;NC:258-267;TM:268-287;CY:288-309	uniprot		0.9741	1	ENSG00000185926	ENSP00000329056		Receptors	GPCR;Olf	6	1									Cell membrane (Multi-pass membrane protein)	Cell membrane;Complete proteome;Disulfide bond;G-protein coupled receptor;Glycoprotein;Membrane;Olfaction;Polymorphism;Receptor;Reference proteome;Sensory transduction;Transducer;Transmembrane;Transmembrane helix	UniRef100_A6NHA9;UniRef90_A6NHA9;UniRef50_Q8NGB6	link	Plasma membrane	Cytoskeleton;Cytosol;Endoplasmic Reticulum;Endosome;Extracellular space;Golgi apparatus;Lysosome;Mitochondrion;Nucleus;Peroxisome	no		119749
O5H14_HUMAN	A6NHG9	Olfactory receptor 5H14	OR5H14	surface	pos. trainingset		310	7	0	NC:1-26;TM:27-50;CY:51-58;TM:59-79;NC:80-98;TM:99-120;CY:121-139;TM:140-158;NC:159-194;TM:195-221;CY:222-240;TM:241-261;NC:262-274;TM:275-292;CY:293-310	uniprot		0.9621	1	ENSG00000236032	ENSP00000401706		Receptors	GPCR;Olf	5	1									Cell membrane (Multi-pass membrane protein)	Cell membrane;Complete proteome;Disulfide bond;G-protein coupled receptor;Glycoprotein;Membrane;Olfaction;Polymorphism;Receptor;Reference proteome;Sensory transduction;Transducer;Transmembrane;Transmembrane helix	UniRef100_A6NHG9;UniRef90_A6NHG9;UniRef50_Q8NGV6	link	Plasma membrane	Cytoskeleton;Cytosol;Endoplasmic Reticulum;Endosome;Extracellular space;Golgi apparatus;Lysosome;Mitochondrion;Nucleus;Peroxisome	no		403273
MANS4_HUMAN	A6NHS7	MANSC domain-containing protein 4	MANSC4	surface	machine learning		340	1	1	SP:1-24;NC:25-284;TM:285-308;CY:309-340	uniprot		0.8743	1	ENSG00000205693	ENSP00000370673		Unclassified	Unclassified	118;187;207;229;253;260;269;338	7									Membrane (Single-pass type I membrane protein)	Complete proteome;Glycoprotein;Membrane;Reference proteome;Signal;Transmembrane;Transmembrane helix	UniRef100_A6NHS7;UniRef90_A6NHS7;UniRef50_Q3UU94	link		Cytoskeleton;Cytosol;Endoplasmic Reticulum;Endosome;Extracellular space;Golgi apparatus;Lysosome;Mitochondrion;Nucleus;Peroxisome	HPA039454;HPA039682		100000000
LIRA5_HUMAN	A6NI73	Leukocyte immunoglobulin-like receptor subfamily A member 5	LILRA5	surface	machine learning		299	1	1	SP:1-41;NC:42-265;TM:266-284;CY:285-299	uniprot - CSPA confirmed		0.7984	1	ENSG00000187116;ENSG00000278355;ENSG00000274914;ENSG00000274113;ENSG00000275404	ENSP00000404236;ENSP00000484785;ENSP00000478354;ENSP00000480458;ENSP00000482882	CD85f	Receptors	IG;LILR	43;157;242;248	4	43;157;242;248			1 - high confidence	2	SGAADNLSPSQN[115]K;SGAADN[115]LSPSQN[115]K	242;248	A6NI73	Membrane (Single-pass type I membrane protein);Secreted;Membrane (Single-pass type I membrane protein);Secreted;Secreted;Secreted	3D-structure;Alternative splicing;Complete proteome;Disulfide bond;Glycoprotein;Immunity;Immunoglobulin domain;Innate immunity;Membrane;Receptor;Reference proteome;Repeat;Secreted;Signal;Transmembrane;Transmembrane helix	UniRef100_A6NI73;UniRef90_A6NI73;UniRef50_A6NI73	link			no		353514
O6C70_HUMAN	A6NIJ9	Olfactory receptor 6C70	OR6C70	surface	pos. trainingset		312	7	0	NC:1-22;TM:23-48;CY:49-59;TM:60-81;NC:82-98;TM:99-118;CY:119-137;TM:138-160;NC:161-194;TM:195-219;CY:220-238;TM:239-258;NC:259-270;TM:271-290;CY:291-312	uniprot		0.9601	1	ENSG00000184954	ENSP00000329153		Receptors	GPCR;Olf	3;40;63;276	1									Cell membrane (Multi-pass membrane protein)	Cell membrane;Complete proteome;Disulfide bond;G-protein coupled receptor;Glycoprotein;Membrane;Olfaction;Polymorphism;Receptor;Reference proteome;Sensory transduction;Transducer;Transmembrane;Transmembrane helix	UniRef100_A6NIJ9;UniRef90_A6NIJ9;UniRef50_Q9NZP2	link	Plasma membrane	Cytoskeleton;Cytosol;Endoplasmic Reticulum;Endosome;Extracellular space;Golgi apparatus;Lysosome;Mitochondrion;Nucleus;Peroxisome	no		390327
S15A5_HUMAN	A6NIM6	Solute carrier family 15 member 5	SLC15A5	surface	machine learning		579	11	0	NC:1-79;TM:80-100;CY:101-109;TM:110-131;NC:132-153;TM:154-180;CY:181-192;TM:193-214;NC:215-219;TM:220-243;CY:244-304;TM:305-328;NC:329-343;TM:344-369;CY:370-380;TM:381-404;NC:405-424;TM:425-447;CY:448-468;TM:469-490;NC:491-509;TM:510-528;CY:529-579	phobius		0.7425	2	ENSG00000188991	ENSP00000340402		Unclassified	Unclassified	203	0			195						Membrane (Multi-pass membrane protein)	Complete proteome;Membrane;Peptide transport;Polymorphism;Protein transport;Reference proteome;Symport;Transmembrane;Transmembrane helix;Transport	UniRef100_A6NIM6;UniRef90_A6NIM6;UniRef50_A6NIM6	link		Cytoskeleton;Cytosol;Endoplasmic Reticulum;Endosome;Extracellular space;Golgi apparatus;Lysosome;Mitochondrion;Nucleus;Peroxisome	HPA041638		729025
CD8BL_HUMAN	A6NJW9	Putative T-cell surface glycoprotein CD8 beta-2 chain	CD8BP	surface	machine learning		211	1	1	SP:1-23;NC:24-173;TM:174-196;CY:197-211	uniprot		0.6467	2				Unclassified	Unclassified	102	1									Cell membrane (Single-pass type I membrane protein)	Adaptive immunity;Cell membrane;Complete proteome;Disulfide bond;Glycoprotein;Immunity;Immunoglobulin domain;Membrane;Reference proteome;Signal;Transmembrane;Transmembrane helix	UniRef100_A6NJW9;UniRef90_P10966;UniRef50_P10966				no
O6C65_HUMAN	A6NJZ3	Olfactory receptor 6C65	OR6C65	surface	pos. trainingset		312	7	0	NC:1-22;TM:23-48;CY:49-59;TM:60-81;NC:82-95;TM:96-118;CY:119-137;TM:138-159;NC:160-195;TM:196-219;CY:220-239;TM:240-261;NC:262-267;TM:268-290;CY:291-312	uniprot		0.9301	1	ENSG00000205328	ENSP00000368986		Receptors	GPCR;Olf	3;63;93;276	2									Cell membrane (Multi-pass membrane protein)	Cell membrane;Complete proteome;G-protein coupled receptor;Glycoprotein;Membrane;Olfaction;Polymorphism;Receptor;Reference proteome;Sensory transduction;Transducer;Transmembrane;Transmembrane helix	UniRef100_A6NJZ3;UniRef90_A6NJZ3;UniRef50_Q9NZP2	link	Plasma membrane	Cytoskeleton;Cytosol;Endoplasmic Reticulum;Endosome;Extracellular space;Golgi apparatus;Lysosome;Mitochondrion;Nucleus;Peroxisome	no		403282
S22AK_HUMAN	A6NK97	Solute carrier family 22 member 20	SLC22A20	surface	machine learning		555	11	0	CY:1-20;TM:21-37;NC:38-140;TM:141-158;CY:159-167;TM:168-187;NC:188-192;TM:193-214;CY:215-224;TM:225-246;NC:247-251;TM:252-270;CY:271-339;TM:340-358;NC:359-369;TM:370-393;CY:394-399;TM:400-417;NC:418-428;TM:429-450;CY:451-485;TM:486-507;NC:508-555	uniprot		0.6966	2				Transporters	SLC;MFS;SLC22	19;39;54;61;96;114	5									Membrane (Multi-pass membrane protein)	Alternative splicing;Complete proteome;Glycoprotein;Ion transport;Membrane;Polymorphism;Reference proteome;Transmembrane;Transmembrane helix;Transport	UniRef100_A6NK97;UniRef90_A6NK97;UniRef50_Q80UJ1				no		440044
PCX2_HUMAN	A6NKB5	Pecanex-like protein 2	PCNXL2	surface	machine learning		2137	15	0	CY:1-35;TM:36-53;NC:54-58;TM:59-77;CY:78-842;TM:843-862;NC:863-867;TM:868-885;CY:886-951;TM:952-972;NC:973-991;TM:992-1018;CY:1019-1029;TM:1030-1049;NC:1050-1093;TM:1094-1114;CY:1115-1123;TM:1124-1144;NC:1145-1192;TM:1193-1211;CY:1212-1222;TM:1223-1246;NC:1247-1265;TM:1266-1284;CY:1285-1290;TM:1291-1314;NC:1315-1319;TM:1320-1347;CY:1348-1531;TM:1532-1551;NC:1552-2137	phobius		0.6287	2	ENSG00000135749	ENSP00000258229		Unclassified	Unclassified	136;449;550;572;587;598;613;1247;1412;1553;1818;2054	4		330	1494;1863						Membrane (Multi-pass membrane protein)	Alternative splicing;Complete proteome;Glycoprotein;Membrane;Polymorphism;Reference proteome;Transmembrane;Transmembrane helix	UniRef100_A6NKB5;UniRef90_A6NKB5;UniRef50_A6NKB5	link		Cytoskeleton;Cytosol;Endoplasmic Reticulum;Endosome;Extracellular space;Golgi apparatus;Lysosome;Mitochondrion;Nucleus;Peroxisome	HPA013815;HPA014427		80003
FCGRC_HUMAN	A6NKC4	Putative high affinity immunoglobulin gamma Fc receptor IC	FCGR1C	surface	machine learning		280	1	1	SP:1-15;NC:16-195;TM:196-219;CY:220-280	uniprot		0.8563	1				Receptors	IG;FcR	59;78;152;159;163	5									Cell membrane (Single-pass type I membrane protein)	Adaptive immunity;Cell membrane;Complete proteome;Disulfide bond;Glycoprotein;IgG-binding protein;Immunity;Immunoglobulin domain;Membrane;Polymorphism;Receptor;Reference proteome;Repeat;Signal;Transmembrane;Transmembrane helix	UniRef100_A6NKC4;UniRef90_Q92637;UniRef50_Q92637				no
OR5H1_HUMAN	A6NKK0	Olfactory receptor 5H1	OR5H1	surface	pos. trainingset		313	7	0	NC:1-26;TM:27-50;CY:51-56;TM:57-78;NC:79-98;TM:99-120;CY:121-139;TM:140-158;NC:159-195;TM:196-221;CY:222-240;TM:241-261;NC:262-274;TM:275-292;CY:293-313	uniprot		0.9721	1	ENSG00000231192	ENSP00000346575		Receptors	GPCR;Olf	5	1									Cell membrane (Multi-pass membrane protein)	Cell membrane;Complete proteome;Disulfide bond;G-protein coupled receptor;Glycoprotein;Membrane;Olfaction;Polymorphism;Receptor;Reference proteome;Sensory transduction;Transducer;Transmembrane;Transmembrane helix	UniRef100_A6NKK0;UniRef90_A6NKK0;UniRef50_Q8NGV6	link	Plasma membrane	Cytoskeleton;Cytosol;Endoplasmic Reticulum;Endosome;Extracellular space;Golgi apparatus;Lysosome;Mitochondrion;Nucleus;Peroxisome	no		26341
O6C75_HUMAN	A6NL08	Olfactory receptor 6C75	OR6C75	surface	pos. trainingset		312	7	0	NC:1-21;TM:22-47;CY:48-59;TM:60-83;NC:84-95;TM:96-118;CY:119-137;TM:138-160;NC:161-194;TM:195-216;CY:217-235;TM:236-258;NC:259-270;TM:271-290;CY:291-312	uniprot		0.992	1	ENSG00000187857	ENSP00000368987		Receptors	GPCR;Olf	3;63;87;276	2									Cell membrane (Multi-pass membrane protein)	Cell membrane;Complete proteome;Disulfide bond;G-protein coupled receptor;Glycoprotein;Membrane;Olfaction;Polymorphism;Receptor;Reference proteome;Sensory transduction;Transducer;Transmembrane;Transmembrane helix	UniRef100_A6NL08;UniRef90_A6NL08;UniRef50_Q9NZP2	link	Plasma membrane	Cytoskeleton;Cytosol;Endoplasmic Reticulum;Endosome;Extracellular space;Golgi apparatus;Lysosome;Mitochondrion;Nucleus;Peroxisome	no		390323
OR5BL_HUMAN	A6NL26	Olfactory receptor 5B21	OR5B21	surface	pos. trainingset		309	7	0	NC:1-22;TM:23-46;CY:47-57;TM:58-76;NC:77-95;TM:96-114;CY:115-134;TM:135-156;NC:157-195;TM:196-222;CY:223-233;TM:234-257;NC:258-269;TM:270-289;CY:290-309	uniprot	surface	0.9773	1	ENSG00000198283	ENSP00000353537		Receptors	GPCR;Olf	3;63;153;260	2									Cell membrane (Multi-pass membrane protein)	Cell membrane;Complete proteome;Disulfide bond;G-protein coupled receptor;Glycoprotein;Membrane;Olfaction;Polymorphism;Receptor;Reference proteome;Sensory transduction;Transducer;Transmembrane;Transmembrane helix	UniRef100_A6NL26;UniRef90_A6NL26;UniRef50_Q15614	link	Plasma membrane	Cytoskeleton;Cytosol;Endoplasmic Reticulum;Endosome;Extracellular space;Golgi apparatus;Lysosome;Mitochondrion;Nucleus;Peroxisome	no		219968
SHSA7_HUMAN	A6NL88	Protein shisa-7	SHISA7	surface	machine learning		538	1	1	SP:1-19;NC:20-184;TM:185-207;CY:208-538	uniprot		0.7026	2	ENSG00000187902	ENSP00000365503				23;59;97;300	3									Membrane (Single-pass membrane protein)	Complete proteome;Glycoprotein;Membrane;Reference proteome;Signal;Transmembrane;Transmembrane helix	UniRef100_A6NL88;UniRef90_Q8C3Q5-2;UniRef50_Q8C3Q5-2	link		Cytoskeleton;Cytosol;Endoplasmic Reticulum;Endosome;Extracellular space;Golgi apparatus;Lysosome;Mitochondrion;Nucleus;Peroxisome	HPA058935		729956
O2AG2_HUMAN	A6NM03	Olfactory receptor 2AG2	OR2AG2	surface	pos. trainingset		316	7	0	NC:1-25;TM:26-48;CY:49-58;TM:59-78;NC:79-97;TM:98-120;CY:121-139;TM:140-162;NC:163-202;TM:203-225;CY:226-241;TM:242-261;NC:262-272;TM:273-292;CY:293-316	uniprot		0.9162	1	ENSG00000188124	ENSP00000342697		Receptors	GPCR;Olf	5;19	2									Cell membrane (Multi-pass membrane protein)	Cell membrane;Complete proteome;Disulfide bond;G-protein coupled receptor;Glycoprotein;Membrane;Olfaction;Polymorphism;Receptor;Reference proteome;Sensory transduction;Transducer;Transmembrane;Transmembrane helix	UniRef100_A6NM03;UniRef90_A6NM03;UniRef50_Q9H205	link	Plasma membrane	Cytoskeleton;Cytosol;Endoplasmic Reticulum;Endosome;Extracellular space;Golgi apparatus;Lysosome;Mitochondrion;Nucleus;Peroxisome	no		338755
L37A2_HUMAN	A6NM11	Leucine-rich repeat-containing protein 37A2	LRRC37A2	surface	machine learning		1700	1	1	SP:1-39;NC:40-1581;TM:1582-1605;CY:1606-1700	uniprot		0.8802	1	ENSG00000238083	ENSP00000333071;ENSP00000459551		Miscellaneous	Unknown_function;LRRC37	296;314;864;900;943;1053;1079;1099;1386;1553	10			19						Membrane (Single-pass type I membrane protein)	Complete proteome;Glycoprotein;Leucine-rich repeat;Membrane;Polymorphism;Reference proteome;Repeat;Signal;Transmembrane;Transmembrane helix	UniRef100_A6NM11;UniRef90_A6NM11;UniRef50_A6NM11	link		Cytoskeleton;Cytosol;Endoplasmic Reticulum;Endosome;Extracellular space;Golgi apparatus;Lysosome;Mitochondrion;Nucleus;Peroxisome	HPA042121;HPA042701;HPA043056;HPA045090;HPA049080		474170
CLD24_HUMAN	A6NM45	Putative claudin-24	CLDN24	surface	machine learning		220	4	0	CY:1-11;TM:12-31;NC:32-81;TM:82-105;CY:106-117;TM:118-141;NC:142-164;TM:165-186;CY:187-220	uniprot		0.6587	2	ENSG00000185758	ENSP00000438400		Miscellaneous	StructuralAndAdhesion;Claudin	45	1			21;33;46;51;127;139;149;160;170						Cell junction, tight junction;Cell membrane (Multi-pass membrane protein)	Cell junction;Cell membrane;Complete proteome;Membrane;Polymorphism;Reference proteome;Tight junction;Transmembrane;Transmembrane helix	UniRef100_A6NM45;UniRef90_A6NM45;UniRef50_Q8N7P3	link			no		100000000
O6C76_HUMAN	A6NM76	Olfactory receptor 6C76	OR6C76	surface	pos. trainingset		312	7	0	NC:1-22;TM:23-48;CY:49-60;TM:61-83;NC:84-94;TM:95-117;CY:118-136;TM:137-158;NC:159-196;TM:197-218;CY:219-237;TM:238-257;NC:258-268;TM:269-289;CY:290-312	uniprot		0.9701	1	ENSG00000185821	ENSP00000328402		Receptors	GPCR;Olf	3;40;63;275	1									Cell membrane (Multi-pass membrane protein)	Cell membrane;Complete proteome;Disulfide bond;G-protein coupled receptor;Glycoprotein;Membrane;Olfaction;Receptor;Reference proteome;Sensory transduction;Transducer;Transmembrane;Transmembrane helix	UniRef100_A6NM76;UniRef90_A6NM76;UniRef50_Q9NZP2	link	Plasma membrane	Cytoskeleton;Cytosol;Endoplasmic Reticulum;Endosome;Extracellular space;Golgi apparatus;Lysosome;Mitochondrion;Nucleus;Peroxisome	no		390326
SIG16_HUMAN	A6NMB1	Sialic acid-binding Ig-like lectin 16	SIGLEC16	surface	machine learning		481	1	1	SP:1-17;NC:18-433;TM:434-457;CY:458-481	uniprot		0.7705	1				Miscellaneous	StructuralAndAdhesion;IG_AdhesionProteins	43;78;338;347	4									Membrane (Single-pass type I membrane protein)	Cell adhesion;Complete proteome;Disulfide bond;Glycoprotein;Immunoglobulin domain;Lectin;Membrane;Reference proteome;Repeat;Signal;Transmembrane;Transmembrane helix	UniRef100_A6NMB1;UniRef90_A6NMB1;UniRef50_A6NMB1				no
OR5K4_HUMAN	A6NMS3	Olfactory receptor 5K4	OR5K4	surface	pos. trainingset		321	7	0	NC:1-25;TM:26-48;CY:49-59;TM:60-79;NC:80-98;TM:99-120;CY:121-139;TM:140-162;NC:163-200;TM:201-225;CY:226-237;TM:238-259;NC:260-270;TM:271-289;CY:290-321	uniprot		0.9301	1	ENSG00000196098	ENSP00000347003		Receptors	GPCR;Olf	5	1									Cell membrane (Multi-pass membrane protein)	Cell membrane;Complete proteome;Disulfide bond;G-protein coupled receptor;Glycoprotein;Membrane;Olfaction;Polymorphism;Receptor;Reference proteome;Sensory transduction;Transducer;Transmembrane;Transmembrane helix	UniRef100_A6NMS3;UniRef90_A6NMS3;UniRef50_Q8NHB7	link	Plasma membrane	Cytoskeleton;Cytosol;Endoplasmic Reticulum;Endosome;Extracellular space;Golgi apparatus;Lysosome;Mitochondrion;Nucleus;Peroxisome	no		403278
L37A1_HUMAN	A6NMS7	Leucine-rich repeat-containing protein 37A	LRRC37A	surface	machine learning		1700	1	1	SP:1-39;NC:40-1581;TM:1582-1605;CY:1606-1700	uniprot		0.8822	1	ENSG00000176681	ENSP00000326324		Miscellaneous	Unknown_function;LRRC37	296;314;864;900;943;1053;1079;1099;1386;1553	10			19						Membrane (Single-pass type I membrane protein)	Complete proteome;Glycoprotein;Leucine-rich repeat;Membrane;Reference proteome;Repeat;Signal;Transmembrane;Transmembrane helix	UniRef100_A6NMS7;UniRef90_A6NM11;UniRef50_A6NM11	link		Cytoskeleton;Cytosol;Endoplasmic Reticulum;Endosome;Extracellular space;Golgi apparatus;Lysosome;Mitochondrion;Nucleus;Peroxisome	HPA042121;HPA042701;HPA043056;HPA045090;HPA049080		9884
O52A4_HUMAN	A6NMU1	Putative olfactory receptor 52A4	OR52A4	surface	machine learning		304	7	0	NC:1-30;TM:31-52;CY:53-63;TM:64-83;NC:84-102;TM:103-124;CY:125-143;TM:144-167;NC:168-202;TM:203-230;CY:231-249;TM:250-273;NC:274-278;TM:279-299;CY:300-304	uniprot		0.7944	1				Receptors	GPCR;Olf	7	1									Cell membrane (Multi-pass membrane protein)	Cell membrane;Complete proteome;Disulfide bond;G-protein coupled receptor;Glycoprotein;Membrane;Olfaction;Polymorphism;Receptor;Reference proteome;Sensory transduction;Transducer;Transmembrane;Transmembrane helix	UniRef100_A6NMU1;UniRef90_A6NMU1;UniRef50_Q9UKL2				no
O4C45_HUMAN	A6NMZ5	Olfactory receptor 4C45	OR4C45	surface	machine learning		311	7	0	NC:1-20;TM:21-45;CY:46-54;TM:55-73;NC:74-102;TM:103-121;CY:122-141;TM:142-165;NC:166-203;TM:204-226;CY:227-237;TM:238-258;NC:259-269;TM:270-289;CY:290-311	uniprot		0.7265	2				Receptors	GPCR;Olf		0									Cell membrane (Multi-pass membrane protein)	Cell membrane;Complete proteome;G-protein coupled receptor;Membrane;Olfaction;Receptor;Reference proteome;Sensory transduction;Transducer;Transmembrane;Transmembrane helix	UniRef100_A6NMZ5;UniRef90_A6NMZ5;UniRef50_Q8NGB6				no
O2AT4_HUMAN	A6NND4	Olfactory receptor 2AT4	OR2AT4	surface	pos. trainingset		320	7	0	NC:1-27;TM:28-55;CY:56-64;TM:65-84;NC:85-105;TM:106-125;CY:126-145;TM:146-166;NC:167-201;TM:202-226;CY:227-246;TM:247-267;NC:268-274;TM:275-295;CY:296-320	uniprot	surface	0.9831	1	ENSG00000171561	ENSP00000304846		Receptors	GPCR;Olf	7;70;146	1									Cell membrane (Multi-pass membrane protein)	Cell membrane;Complete proteome;Disulfide bond;G-protein coupled receptor;Glycoprotein;Membrane;Olfaction;Receptor;Reference proteome;Sensory transduction;Transducer;Transmembrane;Transmembrane helix	UniRef100_A6NND4;UniRef90_A6NND4;UniRef50_A6NND4	link	Plasma membrane	Cytoskeleton;Cytosol;Endoplasmic Reticulum;Endosome;Extracellular space;Golgi apparatus;Lysosome;Mitochondrion;Nucleus;Peroxisome	HPA060357		341152
S38A8_HUMAN	A6NNN8	Putative sodium-coupled neutral amino acid transporter 8	SLC38A8	surface	machine learning		435	11	0	CY:1-19;TM:20-43;NC:44-58;TM:59-82;CY:83-102;TM:103-123;NC:124-148;TM:149-166;CY:167-177;TM:178-198;NC:199-217;TM:218-239;CY:240-249;TM:250-274;NC:275-293;TM:294-317;CY:318-343;TM:344-365;NC:366-370;TM:371-396;CY:397-407;TM:408-432;NC:433-435	phobius		0.5948	2	ENSG00000166558	ENSP00000299709		Transporters	SLC;APC;SLC38		0									Membrane (Multi-pass membrane protein)	Amino-acid transport;Complete proteome;Disease mutation;Ion transport;Membrane;Polymorphism;Reference proteome;Sodium;Sodium transport;Transmembrane;Transmembrane helix;Transport	UniRef100_A6NNN8;UniRef90_A6NNN8;UniRef50_A6NNN8	link		Cytoskeleton;Cytosol;Endoplasmic Reticulum;Endosome;Extracellular space;Golgi apparatus;Lysosome;Mitochondrion;Nucleus;Peroxisome	no		146167
DISP2_HUMAN	A7MBM2	Protein dispatched homolog 2	DISP2	surface	machine learning		1401	12	0	CY:1-166;TM:167-191;NC:192-488;TM:489-505;CY:506-510;TM:511-533;NC:534-540;TM:541-566;CY:567-588;TM:589-607;NC:608-617;TM:618-639;CY:640-702;TM:703-722;NC:723-963;TM:964-982;CY:983-989;TM:990-1010;NC:1011-1018;TM:1019-1041;CY:1042-1060;TM:1061-1084;NC:1085-1089;TM:1090-1113;CY:1114-1401	uniprot - CSPA based corrected Nterm - CSPA confirmed		0.9022	1	ENSG00000140323	ENSP00000267889		Unclassified	Unclassified	239;349;390;465;557;792;821;918	7			706	2 - putative	6	LLFLSPDLELN[115]SSSSHNTLRPAP;LLFLSPDLELN[115]SSSSHNTLRPAPR;LSPDLELN[115]SSSSHNTLRPAPR;YLAVLSN[115]R;LATPWGLADN[115]YTSVTGMDLGLK;SN[115]SSLVRDPAFSASGPEAQR	239;349;465;792	A7MBM2	Membrane (Multi-pass membrane protein)	Complete proteome;Glycoprotein;Membrane;Polymorphism;Reference proteome;Transmembrane;Transmembrane helix	UniRef100_A7MBM2;UniRef90_A7MBM2;UniRef50_A7MBM2	link		Cytoskeleton;Cytosol;Endoplasmic Reticulum;Endosome;Extracellular space;Golgi apparatus;Lysosome;Mitochondrion;Nucleus;Peroxisome	HPA059903		85455
GBRR3_HUMAN	A8MPY1	Gamma-aminobutyric acid receptor subunit rho-3	GABRR3	surface	machine learning		467	4	1	SP:1-24;NC:25-266;TM:267-290;CY:291-299;TM:300-320;NC:321-332;TM:333-355;CY:356-447;TM:448-465;NC:466-467	uniprot		0.8683	1	ENSG00000183185	ENSP00000420790;ENSP00000481321		Transporters	Channels;Ligand_gated_ion_channels;cys-loop	126;197;220	3									Cell junction, synapse, postsynaptic cell membrane (Multi-pass membrane protein);Cell membrane (Multi-pass membrane protein)	Cell junction;Cell membrane;Chloride;Chloride channel;Complete proteome;Disulfide bond;Glycoprotein;Ion channel;Ion transport;Membrane;Postsynaptic cell membrane;Reference proteome;Signal;Synapse;Transmembrane;Transmembrane helix;Transport	UniRef100_A8MPY1;UniRef90_A8MPY1;UniRef50_P28476	link			no	DB00231;DB00546;DB00683;DB00690;DB00801;DB00829;DB00842;DB00897;DB01215;DB01558;DB01559;DB01567;DB01588;DB01589;DB01594;DB01595	200959
GSG1M_HUMAN	A8MUP6	Putative germ cell-specific gene 1-like protein 2		surface	machine learning		235	3	1	SP:1-28;NC:29-120;TM:121-144;CY:145-158;TM:159-184;NC:185-203;TM:204-225;CY:226-235	phobius		0.6747	2				Unclassified	Unclassified	59;67	2									Membrane (Multi-pass membrane protein)	Complete proteome;Glycoprotein;Membrane;Reference proteome;Signal;Transmembrane;Transmembrane helix	UniRef100_A8MUP6;UniRef90_A8MUP6;UniRef50_A8MUP6				no
HIDE1_HUMAN	A8MVS5	Protein HIDE1	HIDE1	surface	machine learning		230	1	1	SP:1-19;NC:20-116;TM:117-142;CY:143-230	uniprot		0.9162	1	ENSG00000214212	ENSP00000380920;ENSP00000468568		Unclassified	Unclassified	48;73;97;109	4									Membrane (Single-pass type I membrane protein)	Complete proteome;Glycoprotein;Membrane;Reference proteome;Signal;Transmembrane;Transmembrane helix	UniRef100_A8MVS5;UniRef90_A8MVS5;UniRef50_A8MVS5	link		Cytoskeleton;Cytosol;Endoplasmic Reticulum;Endosome;Extracellular space;Golgi apparatus;Lysosome;Mitochondrion;Nucleus;Peroxisome	HPA012150		255809
F1712_HUMAN	A8MVW0	Protein FAM171A2	FAM171A2	surface	machine learning		826	1	1	SP:1-26;NC:27-315;TM:316-339;CY:340-826	uniprot - CSPA confirmed		0.7425	2	ENSG00000161682	ENSP00000293443		Unclassified	Unclassified	66;201;221;265;623	4				1 - high confidence	1	ASVDVFGN[115]R	66	A8MVW0	Membrane (Single-pass type I membrane protein)	Complete proteome;Glycoprotein;Membrane;Reference proteome;Signal;Transmembrane;Transmembrane helix	UniRef100_A8MVW0;UniRef90_A8MVW0;UniRef50_A8MVW0	link		Cytoskeleton;Cytosol;Endoplasmic Reticulum;Endosome;Extracellular space;Golgi apparatus;Lysosome;Mitochondrion;Nucleus;Peroxisome	HPA019770		284069
HECA2_HUMAN	A8MVW5	HEPACAM family member 2	HEPACAM2	surface	machine learning		462	1	1	SP:1-31;NC:32-350;TM:351-372;CY:373-462	uniprot - CSPA confirmed		0.8782	1	ENSG00000188175	ENSP00000377980		Unclassified	Unclassified	85;104;129;165;201;216;288;320	8				1 - high confidence	1	VNIQGN[115]GTLSASQK	129	A8MVW5	Cytoplasm, cytoskeleton, microtubule organizing center, centrosome;Cytoplasm, cytoskeleton, spindle;Golgi apparatus membrane (Single-pass type I membrane protein);Midbody	ADP-ribosylation;Alternative splicing;Cell cycle;Cell division;Complete proteome;Cytoplasm;Cytoskeleton;Disulfide bond;Glycoprotein;Golgi apparatus;Immunoglobulin domain;Membrane;Mitosis;Polymorphism;Reference proteome;Repeat;Signal;Transmembrane;Transmembrane helix	UniRef100_A8MVW5;UniRef90_A8MVW5;UniRef50_A8MVW5	link	Cytoskeleton;Golgi apparatus	Cytosol;Endoplasmic Reticulum;Endosome;Extracellular space;Lysosome;Mitochondrion;Nucleus;Peroxisome	HPA012381		253012
BTNLA_HUMAN	A8MVZ5	Butyrophilin-like protein 10	BTNL10	surface	machine learning		291	1	1	SP:1-26;NC:27-253;TM:254-275;CY:276-291	uniprot		0.7605	1						59;123;193	3									Membrane (Single-pass type I membrane protein)	Complete proteome;Disulfide bond;Glycoprotein;Immunoglobulin domain;Membrane;Reference proteome;Signal;Transmembrane;Transmembrane helix	UniRef100_A8MVZ5;UniRef90_A8MVZ5;UniRef50_A8MVZ5				no
K132L_HUMAN	A8MWY0	UPF0577 protein KIAA1324-like	KIAA1324L	surface	machine learning		1029	1	1	SP:1-47;NC:48-925;TM:926-950;CY:951-1029	uniprot - CSPA confirmed		0.7345	2	ENSG00000164659	ENSP00000413445		Unclassified	Unclassified	168;169;278;405;560;682;691;716;733	9				1 - high confidence	1	MALCTNN[115]ITDFTVK	733	A8MWY0	Membrane (Single-pass type I membrane protein)	Alternative splicing;Complete proteome;Disulfide bond;Glycoprotein;Membrane;Polymorphism;Reference proteome;Signal;Transmembrane;Transmembrane helix	UniRef100_A8MWY0;UniRef90_A8MWY0;UniRef50_Q6UXG2-4	link		Cytoskeleton;Cytosol;Endoplasmic Reticulum;Endosome;Extracellular space;Golgi apparatus;Lysosome;Mitochondrion;Nucleus;Peroxisome	HPA044527		222223
VSTM5_HUMAN	A8MXK1	V-set and transmembrane domain-containing protein 5	VSTM5	surface	machine learning		200	1	1	SP:1-28;NC:29-146;TM:147-170;CY:171-200	uniprot		0.8663	1	ENSG00000214376	ENSP00000386607		Unclassified	Unclassified	44;88;102	3									Membrane (Single-pass type I membrane protein)	Complete proteome;Glycoprotein;Membrane;Reference proteome;Signal;Transmembrane;Transmembrane helix	UniRef100_A8MXK1;UniRef90_A8MXK1;UniRef50_A8MXK1	link		Cytoskeleton;Cytosol;Endoplasmic Reticulum;Endosome;Extracellular space;Golgi apparatus;Lysosome;Mitochondrion;Nucleus;Peroxisome	HPA029525		387804
UPK3L_HUMAN	B0FP48	Uroplakin-3b-like protein	UPK3BL	surface	machine learning		263	1	1	SP:1-33;NC:34-202;TM:203-228;CY:229-263	uniprot		0.8842	1	ENSG00000267368	ENSP00000342938		Miscellaneous	StructuralAndAdhesion;UPK3	51;76;91;110;140	5									Membrane (Single-pass type I membrane protein)	Complete proteome;Glycoprotein;Membrane;Reference proteome;Signal;Transmembrane;Transmembrane helix	UniRef100_B0FP48;UniRef90_B0FP48;UniRef50_B0FP48	link		Cytoskeleton;Cytosol;Endoplasmic Reticulum;Endosome;Extracellular space;Golgi apparatus;Lysosome;Mitochondrion;Nucleus;Peroxisome	HPA011403		100134938;102724187
O11HC_HUMAN	B2RN74	Olfactory receptor 11H12	OR11H12	surface	machine learning		326	7	0	NC:1-39;TM:40-65;CY:66-73;TM:74-93;NC:94-113;TM:114-135;CY:136-154;TM:155-178;NC:179-215;TM:216-237;CY:238-256;TM:257-276;NC:277-289;TM:290-308;CY:309-326	uniprot		0.988	1	ENSG00000257115	ENSP00000449002		Receptors	GPCR;Olf	13;18;80;106	3			65						Cell membrane (Multi-pass membrane protein)	Cell membrane;Complete proteome;Disulfide bond;G-protein coupled receptor;Glycoprotein;Membrane;Olfaction;Receptor;Reference proteome;Sensory transduction;Transducer;Transmembrane;Transmembrane helix	UniRef100_B2RN74;UniRef90_Q8NG94;UniRef50_Q8NGC7	link			HPA047370		440153
TM114_HUMAN	B3SHH9	Transmembrane protein 114	TMEM114	surface	machine learning		223	3	1	SP:1-26;NC:27-103;TM:104-126;CY:127-132;TM:133-160;NC:161-184;TM:185-209;CY:210-223	phobius		0.6826	2	ENSG00000232258	ENSP00000484263		Unclassified	Unclassified	55;89	2									Cell membrane (Multi-pass membrane protein)	Cell membrane;Chromosomal rearrangement;Complete proteome;Glycoprotein;Membrane;Polymorphism;Reference proteome;Transmembrane;Transmembrane helix	UniRef100_B3SHH9;UniRef90_B3SHH9;UniRef50_B3SHH9	link			HPA045671		283953
SHSA9_HUMAN	B4DS77	Protein shisa-9	SHISA9	surface	machine learning		424	1	1	SP:1-23;NC:24-151;TM:152-174;CY:175-424	uniprot		0.7904	1	ENSG00000237515	ENSP00000454014		Unclassified	Unclassified	45;89;116	3									Cell junction, synapse;Cell projection, dendritic spine membrane (Single-pass type I membrane protein)	Alternative splicing;Cell junction;Cell membrane;Cell projection;Complete proteome;Glycoprotein;Membrane;Reference proteome;Signal;Synapse;Transmembrane;Transmembrane helix	UniRef100_B4DS77;UniRef90_Q9CZN4;UniRef50_Q9CZN4	link			HPA053177		729993
TARM1_HUMAN	B6A8C7	T-cell-interacting, activating receptor on myeloid cells protein 1	TARM1	surface	machine learning		271	1	1	SP:1-18;NC:19-233;TM:234-256;CY:257-271	uniprot		0.7964	1	ENSG00000248385;ENSG00000276145;ENSG00000275806;ENSG00000275123;ENSG00000276355;ENSG00000275384;ENSG00000276604;ENSG00000273875;ENSG00000277178;ENSG00000274889	ENSP00000439454;ENSP00000479824;ENSP00000478234;ENSP00000482624;ENSP00000480049;ENSP00000479185;ENSP00000479062;ENSP00000479374;ENSP00000480377;ENSP00000478822		Unclassified	Unclassified	44;193;228;259	3									Membrane (Single-pass type I membrane protein)	Alternative splicing;Complete proteome;Disulfide bond;Glycoprotein;Immunoglobulin domain;Membrane;Polymorphism;Reference proteome;Repeat;Signal;Transmembrane;Transmembrane helix	UniRef100_B6A8C7;UniRef90_B6A8C7;UniRef50_B6A8C7	link			HPA051022;HPA054401		441864
ERVV1_HUMAN	B6SEH8	Endogenous retrovirus group V member 1 Env polyprotein	ERVV-1	surface	machine learning		477	1	1	SP:1-21;NC:22-320;TM:321-344;CY:345-477	uniprot		0.7824	1	ENSG00000269526	ENSP00000473153		Miscellaneous	Other;HERV1	64;68;106;117;122;137;161;225;312;351;411	9									Membrane (Single-pass type I membrane protein)	Complete proteome;ERV;Glycoprotein;Membrane;Reference proteome;Signal;Transmembrane;Transmembrane helix;Transposable element	UniRef100_B6SEH8;UniRef90_B6SEH8;UniRef50_B6SEH8	link			no		147664
ERVV2_HUMAN	B6SEH9	Endogenous retrovirus group V member 2 Env polyprotein	ERVV-2	surface	machine learning		535	2	1	SP:1-21;NC:22-320;TM:321-344;CY:345-455;TM:456-481;NC:482-535	uniprot		0.9002	1	ENSG00000268964	ENSP00000472919		Miscellaneous	Other;HERV1	64;68;106;117;122;137;161;225;312;351;403;411	9									Membrane (Multi-pass membrane protein)	Complete proteome;ERV;Glycoprotein;Membrane;Reference proteome;Signal;Transmembrane;Transmembrane helix;Transposable element	UniRef100_B6SEH9;UniRef90_B6SEH9;UniRef50_B6SEH8	link			no		100000000
SHSA8_HUMAN	B8ZZ34	Putative protein shisa-8	SHISA8	surface	machine learning		492	1	1	SP:1-38;NC:39-140;TM:141-163;CY:164-492	uniprot		0.6427	2	ENSG00000234965	ENSP00000389964		Unclassified	Unclassified	75	1									Membrane (Single-pass type I membrane protein)	Complete proteome;Glycoprotein;Membrane;Reference proteome;Signal;Transmembrane;Transmembrane helix	UniRef100_B8ZZ34;UniRef90_B8ZZ34;UniRef50_B8ZZ34	link		Cytoskeleton;Cytosol;Endoplasmic Reticulum;Endosome;Extracellular space;Golgi apparatus;Lysosome;Mitochondrion;Nucleus;Peroxisome	HPA059173		440829
KLRF2_HUMAN	D3W0D1	Killer cell lectin-like receptor subfamily F member 2	KLRF2	surface	machine learning		207	1	0	CY:1-30;TM:31-51;NC:52-207	uniprot		0.6986	2	ENSG00000256797	ENSP00000438244				67;202	2	202								Cell membrane (Single-pass type II membrane protein)	3D-structure;Cell membrane;Complete proteome;Disulfide bond;Glycoprotein;Lectin;Membrane;Receptor;Reference proteome;Signal-anchor;Transmembrane;Transmembrane helix	UniRef100_D3W0D1;UniRef90_D3W0D1;UniRef50_D3W0D1	link			no		100000000
MUC22_HUMAN	E2RYF6	Mucin-22	MUC22	surface	machine learning		1773	1	1	SP:1-27;NC:28-1660;TM:1661-1684;CY:1685-1773	uniprot		0.6287	2	ENSG00000261272	ENSP00000455906				5;27;266;327;379;785;855;1594	6			11						Membrane (Single-pass membrane protein)	Complete proteome;Membrane;Polymorphism;Reference proteome;Repeat;Signal;Transmembrane;Transmembrane helix	UniRef100_E2RYF6;UniRef90_E2RYF6;UniRef50_E2RYF6	link			no		101000000
CA233_HUMAN	F2Z333	Fibronectin type-III domain-containing transmembrane protein C1orf233	C1orf233	surface	machine learning		226	1	1	SP:1-21;NC:22-182;TM:183-208;CY:209-226	uniprot		0.5888	2	ENSG00000228594	ENSP00000389111				86;109	2									Membrane (Single-pass type I membrane protein)	Complete proteome;Glycoprotein;Membrane;Reference proteome;Signal;Transmembrane;Transmembrane helix	UniRef100_F2Z333;UniRef90_F2Z333;UniRef50_A2A9Q0	link			no		643988
CC080_HUMAN	F5H4A9	Uncharacterized membrane protein C3orf80	C3orf80	surface	machine learning		247	1	1	SP:1-37;NC:38-77;TM:78-98;CY:99-247	phobius		0.5968	2	ENSG00000180044	ENSP00000313324				57	1									Membrane (Single-pass membrane protein)	Complete proteome;Glycoprotein;Membrane;Reference proteome;Signal;Transmembrane;Transmembrane helix	UniRef100_F5H4A9;UniRef90_F5H4A9;UniRef50_F5H4A9	link		Cytoskeleton;Cytosol;Endoplasmic Reticulum;Endosome;Extracellular space;Golgi apparatus;Lysosome;Mitochondrion;Nucleus;Peroxisome	HPA047439		401097
SO1B7_HUMAN	G3V0H7	Putative solute carrier organic anion transporter family member 1B7	SLCO1B7	surface	machine learning		640	11	0	NC:1-17;TM:18-40;CY:41-48;TM:49-71;NC:72-123;TM:124-148;CY:149-159;TM:160-183;NC:184-209;TM:210-234;CY:235-289;TM:290-313;NC:314-328;TM:329-350;CY:351-358;TM:359-381;NC:382-487;TM:488-513;CY:514-522;TM:523-546;NC:547-577;TM:578-600;CY:601-640	uniprot		0.8743	1	ENSG00000205754	ENSP00000394168		Transporters	SLC;MFS;SLCO	87;104;263;274;456;469;570;628	5									Cell membrane (Multi-pass membrane protein)	Cell membrane;Complete proteome;Disulfide bond;Membrane;Reference proteome;Transmembrane;Transmembrane helix	UniRef100_G3V0H7;UniRef90_G3V0H7;UniRef50_Q9Y6L6	link	Plasma membrane	Cytoskeleton;Cytosol;Endoplasmic Reticulum;Endosome;Extracellular space;Golgi apparatus;Lysosome;Mitochondrion;Nucleus;Peroxisome	HPA050892		338821
T178B_HUMAN	H3BS89	Transmembrane protein 178B	TMEM178B	surface	machine learning		294	3	1	SP:1-27;NC:28-171;TM:172-195;CY:196-202;TM:203-228;NC:229-247;TM:248-272;CY:273-294	phobius		0.7006	2	ENSG00000261115	ENSP00000456594				102;148;152;290	3									Membrane (Multi-pass membrane protein)	Complete proteome;Glycoprotein;Membrane;Reference proteome;Signal;Transmembrane;Transmembrane helix	UniRef100_H3BS89;UniRef90_H3BS89;UniRef50_H3BS89	link			HPA048771		101000000
GFY_HUMAN	I3L273	Golgi-associated olfactory signaling regulator	GFY	surface	machine learning		518	1	1	SP:1-21;NC:22-405;TM:406-430;CY:431-518	uniprot		0.7864	1	ENSG00000261949	ENSP00000459439;ENSP00000478493				124;156;188;220;268	5		113;276							Golgi apparatus membrane (Single-pass type I membrane protein)	Complete proteome;Glycoprotein;Golgi apparatus;Membrane;Olfaction;Reference proteome;Sensory transduction;Signal;Transmembrane;Transmembrane helix	UniRef100_I3L273;UniRef90_I3L273;UniRef50_I3L273	link			no		101000000
FZD9_HUMAN	O00144	Frizzled-9	FZD9	surface	pos. trainingset		591	7	1	SP:1-22;NC:23-230;TM:231-255;CY:256-266;TM:267-287;NC:288-317;TM:318-341;CY:342-356;TM:357-376;NC:377-400;TM:401-427;CY:428-447;TM:448-469;NC:470-507;TM:508-529;CY:530-591	uniprot	surface	0.9185	1	ENSG00000188763	ENSP00000345785	CD349	Receptors	GPCR;Frizzled	53;158	2	53;158;587								Cell membrane (Multi-pass membrane protein)	Cell membrane;Complete proteome;Developmental protein;Disulfide bond;G-protein coupled receptor;Glycoprotein;Membrane;Receptor;Reference proteome;Signal;Transducer;Transmembrane;Transmembrane helix;Ubl conjugation;Wnt signaling pathway	UniRef100_O00144;UniRef90_O00144;UniRef50_O00144	link	Plasma membrane	Cytoskeleton;Cytosol;Endoplasmic Reticulum;Endosome;Extracellular space;Golgi apparatus;Lysosome;Mitochondrion;Nucleus;Peroxisome	no		8326
GPR25_HUMAN	O00155	Probable G-protein coupled receptor 25	GPR25	surface	pos. trainingset		361	7	0	NC:1-42;TM:43-65;CY:66-76;TM:77-99;NC:100-124;TM:125-145;CY:146-155;TM:156-177;NC:178-201;TM:202-223;CY:224-243;TM:244-267;NC:268-286;TM:287-310;CY:311-361	uniprot	surface	0.7755	1	ENSG00000170128	ENSP00000301917		Receptors	GPCR;Rhodopsin		0									Cell membrane (Multi-pass membrane protein)	Cell membrane;Complete proteome;G-protein coupled receptor;Membrane;Receptor;Reference proteome;Transducer;Transmembrane;Transmembrane helix	UniRef100_O00155;UniRef90_O00155;UniRef50_O00155	link	Plasma membrane	Cytoskeleton;Cytosol;Endoplasmic Reticulum;Endosome;Extracellular space;Golgi apparatus;Lysosome;Mitochondrion;Nucleus;Peroxisome	no		2848
TLR4_HUMAN	O00206	Toll-like receptor 4	TLR4	surface	pos. trainingset		839	1	1	SP:1-23;NC:24-632;TM:633-654;CY:655-839	uniprot - CSPA confirmed	surface	0.8424	1	ENSG00000136869	ENSP00000363089	CD284	Receptors	Other_receptors;TOLL	35;173;205;282;309;497;526;575;624;630	10	35;173;205;282;309;497;526;575;624;630		26;332;593;687;746;757;797;808;821;833	1 - high confidence	2	LPEYFSN[115]LTNLEHLDLSSNK;SALEGLCN[115]LTIEEFR	173;282	O00206	Cell membrane (Single-pass type I membrane protein)	3D-structure;Age-related macular degeneration;Alternative splicing;Cell membrane;Complete proteome;Direct protein sequencing;Disulfide bond;Glycoprotein;Immunity;Inflammatory response;Innate immunity;Leucine-rich repeat;Membrane;Polymorphism;Receptor;Reference proteome;Repeat;Signal;Transmembrane;Transmembrane helix	UniRef100_O00206;UniRef90_O00206;UniRef50_O00206	link	Plasma membrane	Cytoskeleton;Cytosol;Endoplasmic Reticulum;Endosome;Extracellular space;Golgi apparatus;Lysosome;Mitochondrion;Nucleus;Peroxisome	CAB004025;HPA049174	DB01183	7099
TR10A_HUMAN	O00220	Tumor necrosis factor receptor superfamily member 10A	TNFRSF10A	surface	machine learning		468	1	1	SP:1-23;NC:24-239;TM:240-266;CY:267-468	uniprot		0.8443	1	ENSG00000104689	ENSP00000221132	CD261	Receptors	Other_receptors;TNFNGF	156;417;422	1									Membrane (Single-pass type I membrane protein)	Apoptosis;Complete proteome;Disulfide bond;Glycoprotein;Membrane;Phosphoprotein;Polymorphism;Receptor;Reference proteome;Repeat;Signal;Transmembrane;Transmembrane helix	UniRef100_O00220;UniRef90_O00220;UniRef50_O00220	link		Cytoskeleton;Cytosol;Endoplasmic Reticulum;Endosome;Extracellular space;Golgi apparatus;Lysosome;Mitochondrion;Nucleus;Peroxisome	HPA054475		8797
GRM8_HUMAN	O00222	Metabotropic glutamate receptor 8	GRM8	surface	pos. trainingset		908	7	1	SP:1-33;NC:34-583;TM:584-608;CY:609-620;TM:621-642;NC:643-649;TM:650-669;CY:670-694;TM:695-716;NC:717-746;TM:747-768;CY:769-781;TM:782-803;NC:804-821;TM:822-843;CY:844-908	uniprot		0.9002	1	ENSG00000179603	ENSP00000344173		Receptors	GPCR;Glutamate	95;298;452;480;565;609;892;905	5	95;565;609								Cell membrane (Multi-pass membrane protein)	Alternative splicing;Cell membrane;Complete proteome;Disulfide bond;G-protein coupled receptor;Glycoprotein;Isopeptide bond;Membrane;Olfaction;Polymorphism;Receptor;Reference proteome;Sensory transduction;Signal;Transducer;Transmembrane;Transmembrane helix;Ubl conjugation	UniRef100_O00222;UniRef90_P70579;UniRef50_P35400	link	Plasma membrane	Cytoskeleton;Cytosol;Endoplasmic Reticulum;Endosome;Extracellular space;Golgi apparatus;Lysosome;Mitochondrion;Nucleus;Peroxisome	HPA051481		2918
SIRB1_HUMAN	O00241	Signal-regulatory protein beta-1	SIRPB1	surface	machine learning		398	1	1	SP:1-29;NC:30-370;TM:371-394;CY:395-398	uniprot - CSPA confirmed		0.7625	1	ENSG00000101307	ENSP00000371018	CD172b	Miscellaneous	Other;SIRP	109;244;269;291	4	109;244;269;291		311	1 - high confidence	2	GLQLTWLENGN[115]VSR;GLQLTWLEN[115]GN[115]VSR	291	O00241	Membrane (Single-pass type I membrane protein)	3D-structure;Alternative splicing;Complete proteome;Disulfide bond;Glycoprotein;Immunoglobulin domain;Membrane;Polymorphism;Reference proteome;Repeat;Signal;Transmembrane;Transmembrane helix	UniRef100_O00241;UniRef90_O00241;UniRef50_O00241	link			HPA047463		10326
PAR3_HUMAN	O00254	Proteinase-activated receptor 3	F2RL2	surface	pos. trainingset		374	7	1	SP:1-19;NC:20-97;TM:98-120;CY:121-130;TM:131-151;NC:152-170;TM:171-189;CY:190-208;TM:209-230;NC:231-259;TM:260-284;CY:285-297;TM:298-324;NC:325-336;TM:337-360;CY:361-374	uniprot	surface	0.9364	1	ENSG00000164220	ENSP00000296641		Receptors	GPCR;Rhodopsin	25;82;331;366	3	25;82;331;366	34;63;65							Cell membrane (Multi-pass membrane protein)	Alternative splicing;Blood coagulation;Cell membrane;Complete proteome;Disulfide bond;G-protein coupled receptor;Glycoprotein;Hemostasis;Membrane;Polymorphism;Receptor;Reference proteome;Signal;Transducer;Transmembrane;Transmembrane helix	UniRef100_O00254;UniRef90_O00254;UniRef50_O00254	link	Plasma membrane	Cytoskeleton;Cytosol;Endoplasmic Reticulum;Endosome;Golgi apparatus;Lysosome;Mitochondrion;Nucleus;Peroxisome	no		2151
GPR31_HUMAN	O00270	12-(S)-hydroxy-5,8,10,14-eicosatetraenoic acid receptor	GPR31	surface	machine learning		319	7	0	NC:1-11;TM:12-40;CY:41-51;TM:52-76;NC:77-87;TM:88-110;CY:111-129;TM:130-152;NC:153-175;TM:176-201;CY:202-221;TM:222-244;NC:245-269;TM:270-289;CY:290-319	uniprot		0.9202	1	ENSG00000120436	ENSP00000355799		Receptors	GPCR;Rhodopsin	5;158	2	158								Cell membrane (Multi-pass membrane protein)	Cell membrane;Complete proteome;G-protein coupled receptor;Glycoprotein;Membrane;Polymorphism;Receptor;Reference proteome;Transducer;Transmembrane;Transmembrane helix	UniRef100_O00270;UniRef90_O00270;UniRef50_O00270	link	Plasma membrane	Cytoskeleton;Cytosol;Endoplasmic Reticulum;Endosome;Extracellular space;Golgi apparatus;Lysosome;Mitochondrion;Nucleus;Peroxisome	HPA014014;HPA027108		2853
UPK1A_HUMAN	O00322	Uroplakin-1a	UPK1A	surface	machine learning		258	4	0	CY:1-14;TM:15-40;NC:41-60;TM:61-86;CY:87-92;TM:93-116;NC:117-232;TM:233-254;CY:255-258	uniprot		0.6447	2	ENSG00000105668	ENSP00000222275;ENSP00000483176		Miscellaneous	Other;Tetraspanin	170	1									Membrane (Multi-pass membrane protein)	Alternative splicing;Complete proteome;Disulfide bond;Glycoprotein;Membrane;Polymorphism;Reference proteome;Transmembrane;Transmembrane helix	UniRef100_O00322;UniRef90_O00322;UniRef50_P38572	link		Cytoskeleton;Cytosol;Endosome;Extracellular space;Golgi apparatus;Lysosome;Mitochondrion;Nucleus;Peroxisome	HPA049879		11045
S28A1_HUMAN	O00337	Sodium/nucleoside cotransporter 1	SLC28A1	surface	machine learning		649	13	0	CY:1-80;TM:81-104;NC:105-109;TM:110-128;CY:129-147;TM:148-168;NC:169-178;TM:179-195;CY:196-202;TM:203-223;NC:224-261;TM:262-283;CY:284-293;TM:294-317;NC:318-337;TM:338-360;CY:361-366;TM:367-386;NC:387-425;TM:426-448;CY:449-457;TM:458-479;NC:480-532;TM:533-556;CY:557-568;TM:569-592;NC:593-649	uniprot		0.7086	2	ENSG00000156222	ENSP00000286749;ENSP00000378074		Transporters	SLC;Other;SLC28	543;605;643	2	605;643								Cell membrane (Multi-pass membrane protein)	Alternative splicing;Cell membrane;Complete proteome;Glycoprotein;Membrane;Polymorphism;Reference proteome;Transmembrane;Transmembrane helix;Transport	UniRef100_O00337;UniRef90_O00337;UniRef50_O00337	link		Cytoskeleton;Cytosol;Endoplasmic Reticulum;Endosome;Extracellular space;Golgi apparatus;Lysosome;Mitochondrion;Nucleus;Peroxisome	HPA019551		9154
EAA5_HUMAN	O00341	Excitatory amino acid transporter 5	SLC1A7	surface	machine learning		560	10	0	CY:1-18;TM:19-37;NC:38-56;TM:57-80;CY:81-91;TM:92-114;NC:115-218;TM:219-237;CY:238-257;TM:258-278;NC:279-295;TM:296-319;CY:320-329;TM:330-350;NC:351-370;TM:371-393;CY:394-412;TM:413-437;NC:438-458;TM:459-477;CY:478-560	uniprot		0.7345	2	ENSG00000162383	ENSP00000360549		Transporters	SLC;Other;SLC1	191;254	1									Membrane (Multi-pass membrane protein)	Alternative splicing;Complete proteome;Glycoprotein;Membrane;Polymorphism;Reference proteome;Symport;Transmembrane;Transmembrane helix;Transport	UniRef100_O00341;UniRef90_O00341;UniRef50_O00341	link		Cytoskeleton;Cytosol;Endoplasmic Reticulum;Endosome;Extracellular space;Golgi apparatus;Lysosome;Mitochondrion;Nucleus;Peroxisome	HPA049124		6512
QSOX1_HUMAN	O00391	Sulfhydryl oxidase 1	QSOX1	surface	machine learning		747	1	1	SP:1-29;NC:30-705;TM:706-731;CY:732-747	uniprot - CSPA based corrected Nterm - CSPA confirmed		0.6248	2	ENSG00000116260	ENSP00000356574		Enzymes	1.8.3	130;243;575;591	4	130;243;575;591			1 - high confidence	1	N[115]STLDPGKPEMMK	575	O00391	Golgi apparatus membrane (Single- pass membrane protein);Secreted, extracellular space	3D-structure;Alternative splicing;Complete proteome;Disulfide bond;FAD;Flavoprotein;Glycoprotein;Golgi apparatus;Membrane;Oxidoreductase;Polymorphism;Reference proteome;Secreted;Signal;Transmembrane;Transmembrane helix	UniRef100_O00391;UniRef90_O00391;UniRef50_O00391	link	Extracellular space;Golgi apparatus	Cytoskeleton;Cytosol;Endoplasmic Reticulum;Endosome;Lysosome;Mitochondrion;Nucleus;Peroxisome;Plasma membrane	HPA042127;HPA056243		5768
P2Y10_HUMAN	O00398	Putative P2Y purinoceptor 10	P2RY10	surface	pos. trainingset		339	7	0	NC:1-37;TM:38-60;CY:61-69;TM:70-95;NC:96-100;TM:101-129;CY:130-149;TM:150-170;NC:171-191;TM:192-219;CY:220-241;TM:242-265;NC:266-284;TM:285-308;CY:309-339	uniprot - CSPA confirmed	surface	0.918	1	ENSG00000078589	ENSP00000171757;ENSP00000443138		Receptors	GPCR;Rhodopsin	16;26;75;178	3			216	1 - high confidence	1	MGSN[115]STSTAEIYCN[115]VTNVK	16;26	O00398	Cell membrane (Multi-pass membrane protein)	Cell membrane;Complete proteome;Disulfide bond;G-protein coupled receptor;Glycoprotein;Membrane;Polymorphism;Receptor;Reference proteome;Transducer;Transmembrane;Transmembrane helix	UniRef100_O00398;UniRef90_O00398;UniRef50_O00398	link	Plasma membrane	Cytoskeleton;Cytosol;Endoplasmic Reticulum;Endosome;Extracellular space;Golgi apparatus;Lysosome;Mitochondrion;Nucleus;Peroxisome	HPA036757		27334
ACATN_HUMAN	O00400	Acetyl-coenzyme A transporter 1	SLC33A1	surface	machine learning		549	11	0	CY:1-74;TM:75-99;NC:100-110;TM:111-133;CY:134-142;TM:143-160;NC:161-175;TM:176-197;CY:198-215;TM:216-235;NC:236-259;TM:260-278;CY:279-299;TM:300-324;NC:325-343;TM:344-364;CY:365-375;TM:376-396;NC:397-407;TM:408-429;CY:430-507;TM:508-527;NC:528-549	uniprot		0.6667	2	ENSG00000169359	ENSP00000352456;ENSP00000376587		Transporters	SLC;Other;SLC33	18;103	1									Endoplasmic reticulum membrane (Multi-pass membrane protein)	Cataract;Complete proteome;Deafness;Disease mutation;Endoplasmic reticulum;Glycoprotein;Hereditary spastic paraplegia;Membrane;Neurodegeneration;Phosphoprotein;Polymorphism;Reference proteome;Transmembrane;Transmembrane helix;Transport	UniRef100_O00400;UniRef90_O00400;UniRef50_O00400	link	Endoplasmic Reticulum	Cytoskeleton;Cytosol;Endosome;Extracellular space;Lysosome;Mitochondrion;Nucleus;Peroxisome	HPA042430		9197
CCRL2_HUMAN	O00421	C-C chemokine receptor-like 2	CCRL2	surface	machine learning		344	7	0	NC:1-39;TM:40-64;CY:65-75;TM:76-95;NC:96-106;TM:107-126;CY:127-145;TM:146-165;NC:166-201;TM:202-222;CY:223-234;TM:235-260;NC:261-282;TM:283-303;CY:304-344	uniprot		0.8822	1	ENSG00000121797	ENSP00000381994;ENSP00000383677;ENSP00000383678		Receptors	GPCR;Rhodopsin	3;205	1	3	329;334							Cell membrane (Multi-pass membrane protein)	Alternative splicing;Cell membrane;Complete proteome;Disulfide bond;G-protein coupled receptor;Glycoprotein;Membrane;Polymorphism;Receptor;Reference proteome;Transducer;Transmembrane;Transmembrane helix	UniRef100_O00421;UniRef90_O00421;UniRef50_O00421	link			HPA043238		9034
GFRA2_HUMAN	O00451	GDNF family receptor alpha-2	GFRA2	surface	GPI (UniProt)		464	0	1	SP:1-21;NC:22-464	uniprot - CSPA based sp-noncyt - CSPA confirmed		0.7505	1 (nonTM)	ENSG00000168546	ENSP00000429445;ENSP00000428518				52;357;362;413	4	52;357;362;413			1 - high confidence	8	ANELCAAESN[115]CSSR;AN[115]ELCAAESN[115]CSSR;NAIQAFGN[115]GTDVNVSPK;NAIQAFGN[115]GTDVN[115]VSPK;N[115]AIQAFGN[115]GTDVNVSPK;N[115]AIQAFGN[115]GTDVN[115]VSPK;AIQAFGN[115]GTDVNVSPK;AIQAFGN[115]GTDVN[115]VSPK	52;357;362	O00451	Cell membrane (Lipid-anchor, GPI-anchor)	Alternative splicing;Cell membrane;Complete proteome;Glycoprotein;GPI-anchor;Lipoprotein;Membrane;Polymorphism;Receptor;Reference proteome;Signal	UniRef100_O00451;UniRef90_O00451;UniRef50_O00451	link			HPA024704;CAB032791		2675
BT3A3_HUMAN	O00478	Butyrophilin subfamily 3 member A3	BTN3A3	surface	machine learning		584	1	1	SP:1-29;NC:30-247;TM:248-271;CY:272-584	uniprot		0.7325	2	ENSG00000111801	ENSP00000244519		Miscellaneous	Other;Butyrophylin	115;389;476;542	1									Cell membrane (Single-pass type I membrane protein)	3D-structure;Adaptive immunity;Alternative splicing;Cell membrane;Complete proteome;Direct protein sequencing;Disulfide bond;Glycoprotein;Immunity;Immunoglobulin domain;Membrane;Reference proteome;Repeat;Signal;Transmembrane;Transmembrane helix	UniRef100_O00478;UniRef90_O00478;UniRef50_O00478	link		Cytoskeleton;Cytosol;Endoplasmic Reticulum;Endosome;Extracellular space;Golgi apparatus;Lysosome;Mitochondrion;Nucleus;Peroxisome	HPA007904;HPA011871		10384
BT3A1_HUMAN	O00481	Butyrophilin subfamily 3 member A1	BTN3A1	surface	machine learning		513	1	1	SP:1-31;NC:32-248;TM:249-271;CY:272-513	uniprot		0.8224	1	ENSG00000026950	ENSP00000289361	CD277	Miscellaneous	Other;Butyrophylin	115	1									Cell membrane (Single- pass type I membrane protein)	3D-structure;Adaptive immunity;Alternative splicing;Cell membrane;Complete proteome;Disulfide bond;Glycoprotein;Immunity;Immunoglobulin domain;Membrane;Polymorphism;Reference proteome;Repeat;Signal;Transmembrane;Transmembrane helix	UniRef100_O00481;UniRef90_O00481;UniRef50_O00481	link		Cytoskeleton;Cytosol;Endoplasmic Reticulum;Endosome;Extracellular space;Golgi apparatus;Lysosome;Mitochondrion;Nucleus;Peroxisome	HPA012565		11119
UPK2_HUMAN	O00526	Uroplakin-2	UPK2	surface	machine learning		184	1	1	SP:1-25;NC:26-154;TM:155-179;CY:180-184	uniprot		0.7864	1	ENSG00000110375	ENSP00000264031		Unclassified	Unclassified	28;57;66	3	57								Cell membrane (Single-pass type I membrane protein)	Cell membrane;Cleavage on pair of basic residues;Complete proteome;Glycoprotein;Membrane;Polymorphism;Reference proteome;Signal;Transmembrane;Transmembrane helix	UniRef100_O00526;UniRef90_O00526;UniRef50_O00526	link	Plasma membrane	Cytoskeleton;Cytosol;Endosome;Extracellular space;Golgi apparatus;Lysosome;Mitochondrion;Nucleus;Peroxisome	HPA043312;HPA061106		7379
NCHL1_HUMAN	O00533	Neural cell adhesion molecule L1-like protein	CHL1	surface	pos. trainingset		1208	1	1	SP:1-24;NC:25-1081;TM:1082-1103;CY:1104-1208	uniprot - CSPA confirmed	surface	0.9647	1	ENSG00000134121	ENSP00000380628		Miscellaneous	StructuralAndAdhesion;IG_AdhesionProteins	87;225;299;367;394;476;482;513;562;575;580;625;641;767;822;945;957;969;984;1026;1055;1197	21				1 - high confidence	10	IIPSN[115]NSGTFR;PSN[115]NSGTFR;YHIYEN[115]GTLQIN[115]R;DGEAFEIN[115]GTEDGR;LTWEAGADHNSN[115]ISEYIVEFEGNKEEPGR;VTWKPQGAPVEWEEETVTN[115]HTLR;PQGAPVEWEEETVTN[115]HTLR;SGEDYPDTAPVIHGVDVIN[115]STLVK;PSWHLSNLN[115]ATTK;LSNLN[115]ATTK	87;476;482;562;641;767;822;984	O00533	Cell membrane (Single-pass type I membrane protein);Secreted, extracellular space, extracellular matrix	Alternative splicing;Cell adhesion;Cell membrane;Complete proteome;Developmental protein;Differentiation;Disulfide bond;Extracellular matrix;Glycoprotein;Immunoglobulin domain;Membrane;Neurogenesis;Polymorphism;Reference proteome;Repeat;Secreted;Signal;Transmembrane;Transmembrane helix	UniRef100_O00533;UniRef90_O00533;UniRef50_P70232	link			HPA003345;CAB026120		10752
DLL1_HUMAN	O00548	Delta-like protein 1	DLL1	surface	machine learning		723	1	1	SP:1-21;NC:22-543;TM:544-569;CY:570-723	uniprot		0.7705	1	ENSG00000198719;ENSG00000275555	ENSP00000355718;ENSP00000480905		Miscellaneous	Ligand;Delta	477	1	477	70;93;105;137;324;335;449;671;679;680;687;694;698;699							Membrane (Single-pass type I membrane protein)	Alternative splicing;Complete proteome;Developmental protein;Differentiation;Disulfide bond;EGF-like domain;Glycoprotein;Membrane;Notch signaling pathway;Polymorphism;Reference proteome;Repeat;Signal;Transmembrane;Transmembrane helix;Ubl conjugation	UniRef100_O00548;UniRef90_O00548;UniRef50_O00548	link	Extracellular space;Plasma membrane	Cytoskeleton;Cytosol;Endoplasmic Reticulum;Endosome;Golgi apparatus;Lysosome;Mitochondrion;Nucleus;Peroxisome	no		28514
CXCR6_HUMAN	O00574	C-X-C chemokine receptor type 6	CXCR6	surface	pos. trainingset		342	7	0	NC:1-35;TM:36-59;CY:60-68;TM:69-90;NC:91-107;TM:108-129;CY:130-149;TM:150-169;NC:170-197;TM:198-219;CY:220-230;TM:231-250;NC:251-269;TM:270-292;CY:293-342	uniprot	surface	0.8229	1	ENSG00000172215	ENSP00000304414;ENSP00000396218;ENSP00000396886;ENSP00000395704	CD186	Receptors	GPCR;Rhodopsin	16	1									Cell membrane (Multi-pass membrane protein)	Cell membrane;Complete proteome;Disulfide bond;G-protein coupled receptor;Glycoprotein;Membrane;Polymorphism;Receptor;Reference proteome;Transducer;Transmembrane;Transmembrane helix	UniRef100_O00574;UniRef90_O00574;UniRef50_O00574	link	Plasma membrane	Cytoskeleton;Cytosol;Endoplasmic Reticulum;Endosome;Extracellular space;Golgi apparatus;Lysosome;Mitochondrion;Nucleus;Peroxisome	HPA047591		10663
ACKR2_HUMAN	O00590	Atypical chemokine receptor 2	ACKR2	surface	pos. trainingset		384	7	0	NC:1-50;TM:51-72;CY:73-91;TM:92-111;NC:112-122;TM:123-140;CY:141-160;TM:161-183;NC:184-215;TM:216-239;CY:240-250;TM:251-272;NC:273-291;TM:292-314;CY:315-384	uniprot	surface	0.9436	1	ENSG00000144648	ENSP00000273145;ENSP00000416996;ENSP00000396150		Receptors	GPCR;Rhodopsin	19;267;381	1	267	346							Cell membrane (Multi-pass membrane protein);Early endosome;Recycling endosome	Cell membrane;Complete proteome;Disulfide bond;Endosome;G-protein coupled receptor;Glycoprotein;Inflammatory response;Membrane;Phosphoprotein;Polymorphism;Receptor;Reference proteome;Transducer;Transmembrane;Transmembrane helix	UniRef100_O00590;UniRef90_O00590;UniRef50_O00590	link	Plasma membrane	Cytoskeleton;Cytosol;Endoplasmic Reticulum;Endosome;Extracellular space;Golgi apparatus;Lysosome;Mitochondrion;Nucleus;Peroxisome	HPA013819		1238
GBRP_HUMAN	O00591	Gamma-aminobutyric acid receptor subunit pi	GABRP	surface	pos. trainingset		440	4	1	SP:1-20;NC:21-241;TM:242-264;CY:265-274;TM:275-295;NC:296-307;TM:308-327;CY:328-419;TM:420-437;NC:438-440	uniprot	surface	0.7186	2	ENSG00000094755	ENSP00000265294;ENSP00000430100		Transporters	Channels;Ligand_gated_ion_channels;cys-loop	2;43;102;145;196;228;356	5									Cell junction, synapse, postsynaptic cell membrane (Multi-pass membrane protein);Cell membrane (Multi-pass membrane protein)	Cell junction;Cell membrane;Chloride;Chloride channel;Complete proteome;Disulfide bond;Glycoprotein;Ion channel;Ion transport;Membrane;Polymorphism;Postsynaptic cell membrane;Reference proteome;Signal;Synapse;Transmembrane;Transmembrane helix;Transport	UniRef100_O00591;UniRef90_O00591;UniRef50_O00591	link	Plasma membrane	Cytoskeleton;Cytosol;Endoplasmic Reticulum;Endosome;Extracellular space;Golgi apparatus;Lysosome;Mitochondrion;Nucleus;Peroxisome	CAB014883	DB00231;DB00546;DB00683;DB00690;DB00801;DB00829;DB00842;DB00897;DB01215;DB01558;DB01559;DB01567;DB01588;DB01589;DB01594;DB01595;DB00186;DB00189;DB00228;DB00231;DB00237;DB00241;DB00273;DB00292;DB00306;DB00312;DB00334;DB00349;DB00371;DB00402;DB00404;DB00475;DB00543;DB00628;DB00659;DB00753;DB00794;DB00801;DB00818;DB00829;DB00842;DB00897;DB01028;DB01049;DB01068;DB01107;DB01159;DB01189;DB01205;DB01215…	2568
PODXL_HUMAN	O00592	Podocalyxin	PODXL	surface	pos. trainingset		558	1	1	SP:1-22;NC:23-459;TM:460-482;CY:483-558	uniprot - CSPA confirmed	surface	0.9396	1	ENSG00000128567	ENSP00000367817		Unclassified	Unclassified	33;43;104;144;360;544	5	33;43;104;115;144;360;510;544	22;23;25;27;29;31;35;37;38;39;41;42;45;48;51;52;54;58;60;64;65;68;69;77;81;82;86;87;89;93;94;100;106;113;117;118;119;122;125;126;128;131;132;133;136;137;138;140;146;147;148;155;156;162;163;165;167;168;171;172;173;180;184;185;188;193;194;195;200;202;203;204;213;214;215;216;217;218;225;227;228;232;233;234;244;252;253;258;261;263;267;269;270;273;276;279;280;281;286;287;288;291;292;295;299;300;303;30…		1 - high confidence	2	QLVLN[115]LTGN;QLVLN[115]LTGNTLCAGGASDEK	360	O00592	Apical cell membrane;Cell projection, filopodium;Cell projection, lamellipodium;Cell projection, microvillus;Cell projection, ruffle;Membrane (Single-pass type I membrane protein);Membrane raft	Alternative splicing;Cell adhesion;Cell membrane;Cell projection;Complete proteome;Direct protein sequencing;Glycoprotein;Membrane;Phosphoprotein;Polymorphism;Reference proteome;Signal;Transmembrane;Transmembrane helix	UniRef100_O00592;UniRef90_O00592;UniRef50_O00592	link	Plasma membrane	Cytosol;Endoplasmic Reticulum;Endosome;Extracellular space;Golgi apparatus;Lysosome;Mitochondrion;Peroxisome	HPA002110;CAB016169;HPA045507;CAB062558;CAB068219;CAB068220		5420
CLD4_HUMAN	O14493	Claudin-4	CLDN4	surface	machine learning		209	4	0	CY:1-8;TM:9-30;NC:31-78;TM:79-100;CY:101-118;TM:119-140;NC:141-163;TM:164-183;CY:184-209	uniprot		0.6547	2	ENSG00000189143	ENSP00000342445;ENSP00000388639;ENSP00000409544		Miscellaneous	StructuralAndAdhesion;Claudin		0			18;30;47;51;138;168						Cell junction, tight junction;Cell membrane (Multi-pass membrane protein)	Cell junction;Cell membrane;Complete proteome;Membrane;Phosphoprotein;Reference proteome;Tight junction;Transmembrane;Transmembrane helix;Williams-Beuren syndrome	UniRef100_O14493;UniRef90_O14493;UniRef50_O14493	link	Plasma membrane	Cytoskeleton;Cytosol;Endoplasmic Reticulum;Endosome;Extracellular space;Golgi apparatus;Lysosome;Mitochondrion;Nucleus;Peroxisome	CAB002610;HPA007322		1364
LPP1_HUMAN	O14494	Lipid phosphate phosphohydrolase 1	PPAP2A	surface	pos. trainingset		284	6	0	CY:1-6;TM:7-27;NC:28-53;TM:54-74;CY:75-93;TM:94-112;NC:113-166;TM:167-186;CY:187-196;TM:197-216;NC:217-228;TM:229-250;CY:251-284	uniprot - CSPA confirmed	surface	0.513	3	ENSG00000067113	ENSP00000302229		Enzymes	3.1.3	142	1		273		1 - high confidence	1	IN[115]CSDGYIEYYICR	142	O14494	Cell membrane (Multi-pass membrane protein)	Alternative splicing;Cell membrane;Complete proteome;Glycoprotein;Hydrolase;Membrane;Reference proteome;Transmembrane;Transmembrane helix	UniRef100_O14494;UniRef90_O14494;UniRef50_O14494	link			HPA047815		8611
LPP3_HUMAN	O14495	Lipid phosphate phosphohydrolase 3	PPAP2B	surface	pos. trainingset		311	6	0	CY:1-33;TM:34-54;NC:55-83;TM:84-106;CY:107-121;TM:122-143;NC:144-194;TM:195-214;CY:215-224;TM:225-244;NC:245-255;TM:256-277;CY:278-311	uniprot - CSPA confirmed	surface	0.6856	2	ENSG00000162407	ENSP00000360296		Enzymes	3.1.3	170	1				1 - high confidence	1	FLSVCNPDFSQIN[115]CSEGYIQNYR	170	O14495	Cell membrane (Multi-pass membrane protein);Golgi apparatus, trans-Golgi network membrane (Multi-pass membrane protein)	Cell membrane;Complete proteome;Glycoprotein;Golgi apparatus;Hydrolase;Membrane;Phosphoprotein;Reference proteome;Transmembrane;Transmembrane helix	UniRef100_O14495;UniRef90_O14495;UniRef50_O14495	link			HPA028892		8613
NRG2_HUMAN	O14511	Pro-neuregulin-2, membrane-bound isoform	NRG2	surface	machine learning		850	1	0	NC:1-405;TM:406-428;CY:429-850	uniprot		0.7725	1	ENSG00000158458	ENSP00000354910		Unclassified	Unclassified	52;53;147;278;346;451	5	52;53;147;278;346;451	512							Secreted;Cell membrane (Single-pass type I membrane protein)	Alternative splicing;Cell membrane;Complete proteome;Disulfide bond;EGF-like domain;Glycoprotein;Growth factor;Immunoglobulin domain;Membrane;Reference proteome;Secreted;Transmembrane;Transmembrane helix	UniRef100_O14511;UniRef90_O14511;UniRef50_O14511	link			HPA038935;HPA047973		9542
BAI1_HUMAN	O14514	Brain-specific angiogenesis inhibitor 1	BAI1	surface	machine learning		1584	7	1	SP:1-30;NC:31-948;TM:949-970;CY:971-981;TM:982-1001;NC:1002-1011;TM:1012-1031;CY:1032-1052;TM:1053-1071;NC:1072-1090;TM:1091-1114;CY:1115-1134;TM:1135-1157;NC:1158-1162;TM:1163-1187;CY:1188-1584	uniprot		0.99	1	ENSG00000181790	ENSP00000313046;ENSP00000430945		Receptors	GPCR;Adhesion	64;401;607;692;844;877;881;1282;1304	7	607;692;844;877;881		12;70;192;264;267;270;360;363;374;412;415;418;470;473;476;508;525;528;531;591;626;728;791;797;887;904;906;973;1028;1034;1058;1084;1137;1150;1531;1543;1563						Cell membrane (Multi-pass membrane protein)	Autocatalytic cleavage;Cell adhesion;Cell membrane;Complete proteome;Disulfide bond;G-protein coupled receptor;Glycoprotein;Membrane;Receptor;Reference proteome;Repeat;Signal;Transducer;Transmembrane;Transmembrane helix	UniRef100_O14514;UniRef90_O14514;UniRef50_O14514	link	Plasma membrane	Cytoskeleton;Cytosol;Endoplasmic Reticulum;Endosome;Extracellular space;Golgi apparatus;Lysosome;Mitochondrion;Nucleus;Peroxisome	HPA038785		575
PTPRT_HUMAN	O14522	Receptor-type tyrosine-protein phosphatase T	PTPRT	surface	machine learning		1441	1	1	SP:1-25;NC:26-746;TM:747-768;CY:769-1441	uniprot		0.9421	1	ENSG00000196090	ENSP00000362289		Receptors	Other_receptors;ReceptorTypePhosphatases	78;98;137;208;421;510;547;601;654;684;1162;1171;1206;1268;1416	10	78;98;137;208;421;510;547;601;654;684;1162;1171;1206;1268;1416								Membrane (Single-pass type I membrane protein)	3D-structure;Alternative splicing;Complete proteome;Disulfide bond;Glycoprotein;Hydrolase;Immunoglobulin domain;Membrane;Polymorphism;Protein phosphatase;Receptor;Reference proteome;Repeat;Signal;Transmembrane;Transmembrane helix	UniRef100_O14522;UniRef90_O14522;UniRef50_O14522	link			HPA017336;CAB069423		11122
T194A_HUMAN	O14524	Transmembrane protein 194A	TMEM194A	surface	machine learning		444	6	0	CY:1-20;TM:21-43;NC:44-162;TM:163-180;CY:181-185;TM:186-209;NC:210-215;TM:216-236;CY:237-246;TM:247-269;NC:270-285;TM:286-311;CY:312-444	uniprot - CSPA based corrected Nterm - CSPA confirmed		0.6068	2	ENSG00000166881	ENSP00000300128		Unclassified	Unclassified	88;125	2				2 - putative	1	LN[115]DTYVNVGLYSTK	125	O14524	Membrane (Multi-pass membrane protein)	Alternative splicing;Complete proteome;Glycoprotein;Membrane;Phosphoprotein;Polymorphism;Reference proteome;Transmembrane;Transmembrane helix	UniRef100_O14524;UniRef90_O14524;UniRef50_O14524	link		Cytoskeleton;Cytosol;Endoplasmic Reticulum;Endosome;Extracellular space;Golgi apparatus;Lysosome;Mitochondrion;Nucleus;Peroxisome	HPA014394		23306
ASTN1_HUMAN	O14525	Astrotactin-1	ASTN1	surface	machine learning		1302	2	1	SP:1-21;NC:22-150;TM:151-175;CY:176-384;TM:385-404;NC:405-1302	phobius		0.9162	1	ENSG00000152092			Unclassified	Unclassified	115;226;382;453;729;742;804;984	6			14;108;112;180;440;458;511;518;551;817;879;890;999;1010;1051;1133;1215;1239;1273						Membrane (Multi-pass membrane protein)	Alternative splicing;Cell adhesion;Complete proteome;Disulfide bond;EGF-like domain;Glycoprotein;Membrane;Polymorphism;Reference proteome;Repeat;Signal;Transmembrane;Transmembrane helix	UniRef100_O14525;UniRef90_Q61137;UniRef50_Q61137				no		460
OR7AH_HUMAN	O14581	Olfactory receptor 7A17	OR7A17	surface	pos. trainingset		309	7	0	NC:1-25;TM:26-48;CY:49-58;TM:59-78;NC:79-97;TM:98-120;CY:121-139;TM:140-161;NC:162-198;TM:199-218;CY:219-237;TM:238-260;NC:261-271;TM:272-292;CY:293-309	uniprot		0.978	1	ENSG00000185385	ENSP00000328144		Receptors	GPCR;Olf	5;65	1									Cell membrane (Multi-pass membrane protein)	Cell membrane;Complete proteome;Disulfide bond;G-protein coupled receptor;Glycoprotein;Membrane;Olfaction;Polymorphism;Receptor;Reference proteome;Sensory transduction;Transducer;Transmembrane;Transmembrane helix	UniRef100_O14581;UniRef90_O14581;UniRef50_Q8NG98	link	Plasma membrane	Cytoskeleton;Cytosol;Endoplasmic Reticulum;Endosome;Extracellular space;Golgi apparatus;Lysosome;Mitochondrion;Nucleus;Peroxisome	no		26333
GP171_HUMAN	O14626	Probable G-protein coupled receptor 171	GPR171	surface	pos. trainingset		319	7	0	NC:1-19;TM:20-40;CY:41-51;TM:52-73;NC:74-87;TM:88-110;CY:111-129;TM:130-151;NC:152-177;TM:178-201;CY:202-221;TM:222-241;NC:242-268;TM:269-288;CY:289-319	uniprot	surface	0.8723	1	ENSG00000174946	ENSP00000308479;ENSP00000482588		Receptors	GPCR;Rhodopsin	3;190	1									Cell membrane (Multi-pass membrane protein)	Cell membrane;Complete proteome;G-protein coupled receptor;Glycoprotein;Membrane;Polymorphism;Receptor;Reference proteome;Transducer;Transmembrane;Transmembrane helix	UniRef100_O14626;UniRef90_O14626;UniRef50_O14626	link	Plasma membrane	Cytoskeleton;Cytosol;Endoplasmic Reticulum;Endosome;Extracellular space;Golgi apparatus;Lysosome;Mitochondrion;Nucleus;Peroxisome	HPA062429		29909
ADA10_HUMAN	O14672	Disintegrin and metalloproteinase domain-containing protein 10	ADAM10	surface	pos. trainingset		748	1	1	SP:1-18;NC:19-675;TM:676-696;CY:697-748	uniprot - CSPA confirmed	surface	0.791	1	ENSG00000137845	ENSP00000260408	CD156c	Enzymes	3.4.24	267;278;439;551	4	267;278;439;551			1 - high confidence	13	IRIN[115]TTADEKDPTNPFR;IN[115]TTADEK;IN[115]TTADEKDPTN;IN[115]TTADEKDPTNPF;IN[115]TTADEKDPTNPFR;IN[115]TTADEKDPTNPFRFPNIGVEK;N[115]TTADEKDPTNPFR;N[115]ISQVLEK;EGICNGFTALCPASDPKPN[115]FTDCNR;EGICNGFTALCPASDPKPN[115]FTDCN[115]R;EGICN[115]GFTALCPASDPKPN[115]FTDCNR;TALCPASDPKPN[115]FTDCNR;PKPN[115]FTDCNR	278;439;551	O14672	Cell membrane (Single-pass type I membrane protein);Endomembrane system (Single-pass type I membrane protein)	3D-structure;Alternative splicing;Alzheimer disease;Amyloidosis;Cell membrane;Cleavage on pair of basic residues;Complete proteome;Direct protein sequencing;Disease mutation;Disulfide bond;Glycoprotein;Hydrolase;Membrane;Metal-binding;Metalloprotease;Neurodegeneration;Notch signaling pathway;Polymorphism;Protease;Reference proteome;SH3-binding;Signal;Transmembrane;Transmembrane helix;Zinc;Zymogen	UniRef100_O14672;UniRef90_O14672;UniRef50_O14672	link	Golgi apparatus;Plasma membrane	Cytosol;Endoplasmic Reticulum;Endosome;Extracellular space;Lysosome;Mitochondrion;Peroxisome	CAB001709;HPA050670		102
OPSX_HUMAN	O14718	Visual pigment-like receptor peropsin	RRH	surface	machine learning		337	7	0	NC:1-27;TM:28-51;CY:52-62;TM:63-81;NC:82-100;TM:101-121;CY:122-140;TM:141-166;NC:167-185;TM:186-210;CY:211-242;TM:243-265;NC:266-276;TM:277-297;CY:298-337	uniprot		0.8982	1	ENSG00000180245	ENSP00000314992		Receptors	GPCR;Rhodopsin	8	1									Membrane (Multi-pass membrane protein)	Chromophore;Complete proteome;Disulfide bond;G-protein coupled receptor;Glycoprotein;Membrane;Photoreceptor protein;Receptor;Reference proteome;Retinal protein;Sensory transduction;Transducer;Transmembrane;Transmembrane helix	UniRef100_O14718;UniRef90_O14718;UniRef50_O14718	link		Cytoskeleton;Cytosol;Endoplasmic Reticulum;Endosome;Extracellular space;Golgi apparatus;Lysosome;Mitochondrion;Nucleus;Peroxisome	HPA042374		10692
GBRD_HUMAN	O14764	Gamma-aminobutyric acid receptor subunit delta	GABRD	surface	pos. trainingset		452	4	1	SP:1-21;NC:22-248;TM:249-271;CY:272-279;TM:280-300;NC:301-311;TM:312-333;CY:334-428;TM:429-449;NC:450-452	uniprot	surface	0.8579	1	ENSG00000187730	ENSP00000367848		Transporters	Channels;Ligand_gated_ion_channels;cys-loop	103;106	2	103;106								Cell junction, synapse, postsynaptic cell membrane (Multi-pass membrane protein);Cell membrane (Multi-pass membrane protein)	Cell junction;Cell membrane;Chloride;Chloride channel;Complete proteome;Disease mutation;Disulfide bond;Epilepsy;Glycoprotein;Ion channel;Ion transport;Membrane;Polymorphism;Postsynaptic cell membrane;Reference proteome;Signal;Synapse;Transmembrane;Transmembrane helix;Transport	UniRef100_O14764;UniRef90_O14764;UniRef50_O14764	link	Plasma membrane	Cytoskeleton;Cytosol;Endoplasmic Reticulum;Endosome;Extracellular space;Golgi apparatus;Lysosome;Mitochondrion;Nucleus;Peroxisome	HPA044371	DB00231;DB00546;DB00683;DB00690;DB00801;DB00829;DB00842;DB00897;DB01215;DB01558;DB01559;DB01567;DB01587;DB01588;DB01589;DB01594;DB01595;DB00186;DB00189;DB00228;DB00231;DB00237;DB00241;DB00273;DB00292;DB00306;DB00312;DB00334;DB00349;DB00371;DB00402;DB00404;DB00475;DB00543;DB00628;DB00659;DB00753;DB00794;DB00801;DB00818;DB00829;DB00842;DB00897;DB01028;DB01049;DB01068;DB01107;DB01159;DB01189;DB01205…	2563
NRP1_HUMAN	O14786	Neuropilin-1	NRP1	surface	pos. trainingset		923	1	1	SP:1-23;NC:24-856;TM:857-882;CY:883-923	uniprot - CSPA confirmed	surface	0.9595	1	ENSG00000099250	ENSP00000265371;ENSP00000364001	CD304	Receptors	Other_receptors;Neuropilin	150;261;300;522;842;892	5	150;261;300;386;522;842;892	449;450;830		1 - high confidence	10	RGPECSQN[115]YTTPSGVIK;GPECSQN[115]YTTPSGVIK;PECSQN[115]YTTPSGVIK;ECSQN[115]YTTPSGVIK;SQN[115]YTTPSGVIK;EGFSAN[115]YSVLQSSVSEDFK;SAN[115]YSVLQSSVSEDFK;SQYSTN[115]WSAER;IGYSNN[115]GSDWK;IGYSN[115]N[115]GSDWK	150;261;300;522	O14786	Cell membrane (Single-pass type I membrane protein);Secreted	3D-structure;Alternative splicing;Angiogenesis;Calcium;Cell membrane;Complete proteome;Developmental protein;Differentiation;Direct protein sequencing;Disulfide bond;Glycoprotein;Heparan sulfate;Heparin-binding;Membrane;Metal-binding;Neurogenesis;Polymorphism;Proteoglycan;Receptor;Reference proteome;Repeat;Secreted;Signal;Transmembrane;Transmembrane helix	UniRef100_O14786;UniRef90_P97333;UniRef50_P97333	link	Extracellular space;Plasma membrane	Cytoskeleton;Endoplasmic Reticulum;Endosome;Golgi apparatus;Lysosome;Mitochondrion;Nucleus;Peroxisome	CAB004511;HPA030278	DB00039;DB04895	8829
TNF11_HUMAN	O14788	Tumor necrosis factor ligand superfamily member 11	TNFSF11	surface	machine learning		317	1	0	CY:1-48;TM:49-70;NC:71-317	uniprot		0.6906	2	ENSG00000120659	ENSP00000381775	CD254	Unclassified	Unclassified	171;198	2	171;198;295	177;227;228							Cell membrane (Single-pass type II membrane protein);Cytoplasm;Cell membrane (Single-pass type II membrane protein);Secreted	3D-structure;Alternative splicing;Cell membrane;Complete proteome;Cytokine;Cytoplasm;Developmental protein;Differentiation;Disease mutation;Glycoprotein;Membrane;Osteopetrosis;Receptor;Reference proteome;Secreted;Signal-anchor;Transmembrane;Transmembrane helix	UniRef100_O14788;UniRef90_O14788;UniRef50_O35235	link			CAB009193;HPA045142	DB00480;DB06643	8600
TR10C_HUMAN	O14798	Tumor necrosis factor receptor superfamily member 10C	TNFRSF10C	surface	GPI (UniProt)		259	0	1	SP:1-25;NC:26-259	uniprot		0.7565	1 (nonTM)	ENSG00000173535	ENSP00000349324	CD263	Receptors	Other_receptors;TNFNGF	77;140;156;169;184	5	77;140;156;169;184								Cell membrane (Lipid-anchor, GPI-anchor)	Apoptosis;Cell membrane;Complete proteome;Direct protein sequencing;Disulfide bond;Glycoprotein;GPI-anchor;Lipoprotein;Membrane;Polymorphism;Receptor;Reference proteome;Repeat;Signal	UniRef100_O14798;UniRef90_O14798;UniRef50_O14798	link			CAB025635		8794
TAAR5_HUMAN	O14804	Trace amine-associated receptor 5	TAAR5	surface	pos. trainingset		337	7	0	NC:1-34;TM:35-59;CY:60-70;TM:71-91;NC:92-110;TM:111-130;CY:131-150;TM:151-171;NC:172-202;TM:203-225;CY:226-251;TM:252-270;NC:271-288;TM:289-309;CY:310-337	uniprot	surface	0.9615	1	ENSG00000135569	ENSP00000258034		Receptors	GPCR;Rhodopsin	21	1									Cell membrane (Multi-pass membrane protein)	Cell membrane;Complete proteome;Disulfide bond;G-protein coupled receptor;Glycoprotein;Membrane;Polymorphism;Receptor;Reference proteome;Transducer;Transmembrane;Transmembrane helix	UniRef100_O14804;UniRef90_O14804;UniRef50_O14804	link	Plasma membrane	Cytoskeleton;Cytosol;Endoplasmic Reticulum;Endosome;Extracellular space;Golgi apparatus;Lysosome;Mitochondrion;Nucleus;Peroxisome	HPA051703		9038
TSN4_HUMAN	O14817	Tetraspanin-4	TSPAN4	surface	machine learning		238	4	0	CY:1-11;TM:12-36;NC:37-55;TM:56-76;CY:77-82;TM:83-107;NC:108-201;TM:202-224;CY:225-238	uniprot - CSPA confirmed		0.8483	1	ENSG00000214063	ENSP00000380552;ENSP00000380553;ENSP00000380554;ENSP00000380555;ENSP00000380558;ENSP00000386513		Miscellaneous	Other;Tetraspanin	152;161	2	152;161			2 - putative	3	CCGVSN[115]YTDWFEVYN[115]ATR;GVSN[115]YTDWFEVYN[115]ATR;TDWFEVYN[115]ATR	152;161	O14817	Membrane (Multi-pass membrane protein)	Complete proteome;Glycoprotein;Membrane;Polymorphism;Reference proteome;Transmembrane;Transmembrane helix	UniRef100_O14817;UniRef90_O14817;UniRef50_O14817	link			HPA016435		7106
TR13B_HUMAN	O14836	Tumor necrosis factor receptor superfamily member 13B	TNFRSF13B	surface	machine learning		293	1	0	NC:1-160;TM:161-186;CY:187-293	uniprot - CSPA confirmed		0.6747	2	ENSG00000240505	ENSP00000261652	CD267	Receptors	Other_receptors;TNFNGF	128	1	128			2 - putative	1	SGEVEN[115]NSDNSGR	128	O14836	Membrane (Single-pass type III membrane protein)	3D-structure;Adaptive immunity;Alternative splicing;Complete proteome;Disease mutation;Disulfide bond;Glycoprotein;Immunity;Membrane;Polymorphism;Receptor;Reference proteome;Repeat;Signal-anchor;Transmembrane;Transmembrane helix	UniRef100_O14836;UniRef90_O14836;UniRef50_O14836	link		Cytoskeleton;Cytosol;Endoplasmic Reticulum;Endosome;Extracellular space;Golgi apparatus;Lysosome;Mitochondrion;Nucleus;Peroxisome	HPA030453		23495
FFAR1_HUMAN	O14842	Free fatty acid receptor 1	FFAR1	surface	pos. trainingset		300	7	0	NC:1-5;TM:6-30;CY:31-41;TM:42-61;NC:62-80;TM:81-101;CY:102-120;TM:121-143;NC:144-183;TM:184-203;CY:204-221;TM:222-240;NC:241-259;TM:260-279;CY:280-300	uniprot	surface	0.7895	1	ENSG00000126266	ENSP00000246553		Receptors	GPCR;Rhodopsin	155;165;241	3									Cell membrane (Multi-pass membrane protein)	3D-structure;Cell membrane;Complete proteome;Disulfide bond;G-protein coupled receptor;Glycoprotein;Lipid-binding;Membrane;Polymorphism;Receptor;Reference proteome;Transducer;Transmembrane;Transmembrane helix	UniRef100_O14842;UniRef90_O14842;UniRef50_O14842	link	Plasma membrane	Cytoskeleton;Cytosol;Endoplasmic Reticulum;Endosome;Extracellular space;Golgi apparatus;Lysosome;Mitochondrion;Nucleus;Peroxisome	no	DB00159	2864
FFAR3_HUMAN	O14843	Free fatty acid receptor 3	FFAR3	surface	pos. trainingset		346	7	0	NC:1-15;TM:16-40;CY:41-51;TM:52-71;NC:72-89;TM:90-111;CY:112-131;TM:132-153;NC:154-179;TM:180-203;CY:204-223;TM:224-243;NC:244-256;TM:257-278;CY:279-346	uniprot	surface	0.9418	1	ENSG00000185897	ENSP00000328230;ENSP00000469522		Receptors	GPCR;Rhodopsin	56;166;242	1	56;166		298						Cell membrane (Multi-pass membrane protein)	Cell membrane;Complete proteome;Disulfide bond;G-protein coupled receptor;Glycoprotein;Immunity;Inflammatory response;Lipid-binding;Membrane;Polymorphism;Receptor;Reference proteome;Transducer;Transmembrane;Transmembrane helix	UniRef100_O14843;UniRef90_O14843;UniRef50_Q3UFD7	link	Plasma membrane	Cytoskeleton;Cytosol;Endoplasmic Reticulum;Endosome;Extracellular space;Golgi apparatus;Lysosome;Mitochondrion;Nucleus;Peroxisome	HPA044681		2865
T4S5_HUMAN	O14894	Transmembrane 4 L6 family member 5	TM4SF5	surface	machine learning		197	4	0	CY:1-8;TM:9-30;NC:31-45;TM:46-68;CY:69-90;TM:91-112;NC:113-157;TM:158-182;CY:183-197	uniprot		0.7784	1	ENSG00000142484	ENSP00000270560		Miscellaneous	Unknown_function;TetraspaninL6	138;155;179	2	138;155;179								Membrane (Multi-pass membrane protein)	Complete proteome;Glycoprotein;Membrane;Reference proteome;Transmembrane;Transmembrane helix	UniRef100_O14894;UniRef90_O14894;UniRef50_O14894	link		Cytoskeleton;Cytosol;Endoplasmic Reticulum;Endosome;Extracellular space;Golgi apparatus;Lysosome;Mitochondrion;Nucleus;Peroxisome	HPA041259		9032
PCD17_HUMAN	O14917	Protocadherin-17	PCDH17	surface	pos. trainingset		1159	1	1	SP:1-17;NC:18-705;TM:706-728;CY:729-1159	uniprot - CSPA confirmed	surface	0.9439	1	ENSG00000118946	ENSP00000367151		Miscellaneous	StructuralAndAdhesion;ProtocadherinsOther	22;266;439;453;504;566;590;822;842;939	7				1 - high confidence	4	ETQDEYN[115]VTIVAR;DGGSPPLN[115]STK;DSGAPAHLESN[115]ATVR;VTVLDVNDNAPVIVLPTLQN[115]DTAELQVPR	439;453;566;590	O14917	Cell membrane (Single-pass type I membrane protein)	Alternative splicing;Calcium;Cell adhesion;Cell membrane;Complete proteome;Glycoprotein;Membrane;Reference proteome;Repeat;Signal;Transmembrane;Transmembrane helix	UniRef100_O14917;UniRef90_O14917;UniRef50_O14917	link	Plasma membrane	Cytoskeleton;Cytosol;Endoplasmic Reticulum;Endosome;Extracellular space;Golgi apparatus;Lysosome;Mitochondrion;Nucleus;Peroxisome	HPA026817		27253
NCTR3_HUMAN	O14931	Natural cytotoxicity triggering receptor 3	NCR3	surface	pos. trainingset		201	1	1	SP:1-17;NC:18-139;TM:140-162;CY:163-201	uniprot - CSPA confirmed	surface	0.6699	2	ENSG00000204475;ENSG00000206430;ENSG00000225211;ENSG00000237103;ENSG00000237808;ENSG00000223833;ENSG00000236315;ENSG00000236979	ENSP00000342156;ENSP00000372969;ENSP00000416944;ENSP00000405306;ENSP00000416035;ENSP00000390131;ENSP00000398313;ENSP00000389071	CD337	Receptors	IG;OtherNCR	42;68;121	3	68;121			1 - high confidence	2	TLEGSSAFLPCSFN[115]ASQGR;VEVLGLGVGTGN[115]GTR	42;121	O14931	Cell membrane (Single-pass type I membrane protein)	3D-structure;Alternative splicing;Cell membrane;Complete proteome;Disulfide bond;Glycoprotein;Immunoglobulin domain;Membrane;Polymorphism;Receptor;Reference proteome;Signal;Transmembrane;Transmembrane helix	UniRef100_O14931;UniRef90_O14931;UniRef50_O14931	link	Plasma membrane;Plasma membrane	Cytoskeleton;Cytoskeleton;Cytosol;Cytosol;Endoplasmic Reticulum;Endoplasmic Reticulum;Endosome;Endosome;Extracellular space;Extracellular space;Golgi apparatus;Golgi apparatus;Lysosome;Lysosome;Mitochondrion;Mitochondrion;Nucleus;Nucleus;Peroxisome;Peroxisome	no		259197
EREG_HUMAN	O14944	Proepiregulin	EREG	surface	pos. trainingset		169	1	1	SP:1-32;NC:33-117;TM:118-141;CY:142-169	uniprot	surface	0.9609	1	ENSG00000124882	ENSP00000244869		Unclassified	Unclassified	47	1	47	54;161							Secreted, extracellular space;Cell membrane (Single-pass type I membrane protein)	3D-structure;Angiogenesis;Cell membrane;Complete proteome;Developmental protein;Differentiation;Disulfide bond;EGF-like domain;Glycoprotein;Growth factor;Membrane;Mitogen;Polymorphism;Reference proteome;Secreted;Signal;Transmembrane;Transmembrane helix	UniRef100_O14944;UniRef90_O14944;UniRef50_O14944	link	Extracellular space;Plasma membrane	Cytoskeleton;Cytosol;Endoplasmic Reticulum;Endosome;Golgi apparatus;Lysosome;Mitochondrion;Nucleus;Peroxisome	HPA054373		2069
PLXB2_HUMAN	O15031	Plexin-B2	PLXNB2	surface	pos. trainingset		1838	1	1	SP:1-18;NC:19-1199;TM:1200-1221;CY:1222-1838	uniprot - CSPA confirmed	surface	0.9434	1	ENSG00000196576	ENSP00000352288;ENSP00000409171		Receptors	Other_receptors;Plexin	127;242;391;402;528;733;759;795;844;1002;1049;1068;1099;1449	13	242;391;402;733;795;1002;1049;1068;1099;1449			1 - high confidence	46	ALSN[115]ISLR;GGLNLTAVTVAAEN[115]N[115]HTVAFLGTSDGR;GGLN[115]LTAVTVAAENN[115]HTVAF;GGLN[115]LTAVTVAAENN[115]HTVAFLGTSDGR;GGLN[115]LTAVTVAAEN[115]NHTVAF;GGLN[115]LTAVTVAAEN[115]NHTVAFLGTSDGR;GGLN[115]LTAVTVAAEN[115]N[115]HTVAF;GGLN[115]LTAVTVAAEN[115]N[115]HTVAFLGTSDGR;AAENN[115]HTVAFLGTSDGR;SKSCVAVTSAQPQN[115]MSR;SKSCVAVTSAQPQN[115]MSRR;SCVAVTSAQPQN[115]MSR;VAVTSAQPQN[115]MSR;TSAQPQN[115]MSR;TPKL…	127;391;402;528;733;759;795;844;1002;1049;1068;1099	O15031	Cell membrane (Single-pass type I membrane protein)	3D-structure;Cell membrane;Complete proteome;Developmental protein;Disulfide bond;Glycoprotein;Membrane;Phosphoprotein;Polymorphism;Receptor;Reference proteome;Repeat;Signal;Transmembrane;Transmembrane helix	UniRef100_O15031;UniRef90_O15031;UniRef50_B2RXS4	link	Plasma membrane	Extracellular space	HPA003100		23654
NPC1_HUMAN	O15118	Niemann-Pick C1 protein	NPC1	surface	machine learning		1278	13	1	SP:1-22;NC:23-268;TM:269-292;CY:293-350;TM:351-371;NC:372-620;TM:621-642;CY:643-653;TM:654-675;NC:676-680;TM:681-704;CY:705-734;TM:735-754;NC:755-759;TM:760-785;CY:786-833;TM:834-854;NC:855-1098;TM:1099-1117;CY:1118-1123;TM:1124-1145;NC:1146-1150;TM:1151-1170;CY:1171-1190;TM:1191-1216;NC:1217-1227;TM:1228-1250;CY:1251-1278	uniprot - CSPA confirmed		0.9481	1	ENSG00000141458	ENSP00000269228		Unclassified	Unclassified	70;122;135;185;222;314;452;459;478;524;557;572;598;916;931;961;968;1064;1072	18	70;122;135;185;222;314;452;459;478;524;557;572;598;916;931;961;968;1064;1072			1 - high confidence	11	QSQFLN[115]VTATEDYVDPVTN[115]QTK;N[115]VTATEDYVDPVTN[115]QTK;YVDPVTN[115]QTK;PVTN[115]QTK;DADACN[115]ATNWIEYMFNK;NYKNPN[115]LTISFTAER;NPN[115]LTISFTAER;NAAQLDN[115]YTR;VDN[115]ITDQFCN[115]ASVVDPA;VDN[115]ITDQFCN[115]ASVVDPACVR;LIASN[115]VTETMGIN[115]GSAYR	122;135;185;598;931;961;968;1064;1072	O15118	Late endosome membrane (Multi-pass membrane protein);Lysosome membrane (Multi-pass membrane protein)	3D-structure;Alternative splicing;Cholesterol metabolism;Complete proteome;Disease mutation;Disulfide bond;Endosome;Glycoprotein;Lipid metabolism;Lysosome;Membrane;Niemann-Pick disease;Polymorphism;Reference proteome;Signal;Steroid metabolism;Sterol metabolism;Transmembrane;Transmembrane helix	UniRef100_O15118;UniRef90_O15118;UniRef50_O15118	link	Endoplasmic Reticulum;Endosome;Lysosome;Nucleus;Plasma membrane	Cytoskeleton;Cytosol;Extracellular space;Mitochondrion;Peroxisome	HPA026618;CAB070132		4864
MUSK_HUMAN	O15146	Muscle, skeletal receptor tyrosine-protein kinase	MUSK	surface	machine learning		869	1	1	SP:1-19;NC:20-492;TM:493-518;CY:519-869	uniprot		0.7824	1	ENSG00000030304	ENSP00000363571		Receptors	Kinase;Other	222;338	2	222								Cell junction, synapse, postsynaptic cell membrane (Single-pass type I membrane protein)	Alternative splicing;ATP-binding;Cell junction;Cell membrane;Complete proteome;Congenital myasthenic syndrome;Developmental protein;Differentiation;Disease mutation;Disulfide bond;Glycoprotein;Immunoglobulin domain;Kinase;Membrane;Muscle protein;Nucleotide-binding;Phosphoprotein;Polymorphism;Postsynaptic cell membrane;Receptor;Reference proteome;Repeat;Signal;Synapse;Transferase;Transmembrane;Tra…	UniRef100_O15146;UniRef90_O15146;UniRef50_Q62838	link		Cytoskeleton;Cytosol;Endoplasmic Reticulum;Endosome;Extracellular space;Golgi apparatus;Lysosome;Mitochondrion;Nucleus;Peroxisome	no		4593
LRAD4_HUMAN	O15165	Low-density lipoprotein receptor class A domain-containing protein 4	LDLRAD4	surface	machine learning		306	1	0	NC:1-64;TM:65-87;CY:88-306	uniprot		0.5968	2	ENSG00000168675	ENSP00000352420		Unclassified	Unclassified	101;210	0			117						Early endosome membrane (Single-pass membrane protein)	Alternative splicing;Complete proteome;Disulfide bond;Endosome;Membrane;Reference proteome;Signal transduction inhibitor;Transmembrane;Transmembrane helix	UniRef100_O15165;UniRef90_O15165;UniRef50_O15165	link			HPA065246		753
EPHB6_HUMAN	O15197	Ephrin type-B receptor 6	EPHB6	surface	machine learning		1021	1	1	SP:1-31;NC:32-594;TM:595-619;CY:620-1021	uniprot		0.7265	2	ENSG00000106123	ENSP00000376684;ENSP00000410789		Receptors	Kinase;Eph	480;968	1	480;968								Membrane (Single-pass type I membrane protein);Secreted	Alternative splicing;ATP-binding;Complete proteome;Direct protein sequencing;Glycoprotein;Membrane;Nucleotide-binding;Polymorphism;Receptor;Reference proteome;Repeat;Secreted;Signal;Transmembrane;Transmembrane helix	UniRef100_O15197;UniRef90_O15197;UniRef50_O15197	link		Cytoskeleton;Cytosol;Endoplasmic Reticulum;Endosome;Golgi apparatus;Lysosome;Mitochondrion;Nucleus;Peroxisome	no		2051
GP182_HUMAN	O15218	G-protein coupled receptor 182	GPR182	surface	pos. trainingset		404	7	0	NC:1-54;TM:55-78;CY:79-89;TM:90-111;NC:112-130;TM:131-152;CY:153-172;TM:173-194;NC:195-213;TM:214-237;CY:238-256;TM:257-278;NC:279-296;TM:297-322;CY:323-404	uniprot	surface	0.929	1	ENSG00000166856	ENSP00000300098		Receptors	GPCR;Rhodopsin	28;37;391	2									Cell membrane (Multi-pass membrane protein)	Cell membrane;Complete proteome;Disulfide bond;G-protein coupled receptor;Glycoprotein;Membrane;Polymorphism;Receptor;Reference proteome;Transducer;Transmembrane;Transmembrane helix	UniRef100_O15218;UniRef90_O15218;UniRef50_O15218	link	Plasma membrane	Cytoskeleton;Cytosol;Endoplasmic Reticulum;Endosome;Extracellular space;Golgi apparatus;Lysosome;Mitochondrion;Nucleus;Peroxisome	HPA027037		11318
S22A2_HUMAN	O15244	Solute carrier family 22 member 2	SLC22A2	surface	machine learning		555	12	0	CY:1-22;TM:23-45;NC:46-150;TM:151-171;CY:172-177;TM:178-198;NC:199-204;TM:205-225;CY:226-236;TM:237-258;NC:259-263;TM:264-283;CY:284-349;TM:350-370;NC:371-376;TM:377-398;CY:399-409;TM:410-431;NC:432-440;TM:441-458;CY:459-464;TM:465-485;NC:486-491;TM:492-514;CY:515-555	uniprot		0.9022	1	ENSG00000112499	ENSP00000355920		Transporters	SLC;MFS;SLC22	72;97;113	3	72								Membrane (Multi-pass membrane protein)	Alternative splicing;Complete proteome;Glycoprotein;Ion transport;Membrane;Polymorphism;Reference proteome;Transmembrane;Transmembrane helix;Transport	UniRef100_O15244;UniRef90_O15244;UniRef50_Q63089	link		Cytoskeleton;Cytosol;Endoplasmic Reticulum;Endosome;Extracellular space;Golgi apparatus;Lysosome;Mitochondrion;Nucleus;Peroxisome	HPA008567;CAB068236;CAB068237		6582
S22A1_HUMAN	O15245	Solute carrier family 22 member 1	SLC22A1	surface	pos. trainingset		554	12	0	CY:1-20;TM:21-44;NC:45-149;TM:150-170;CY:171-176;TM:177-197;NC:198-205;TM:206-224;CY:225-235;TM:236-257;NC:258-262;TM:263-282;CY:283-347;TM:348-369;NC:370-375;TM:376-396;CY:397-403;TM:404-423;NC:424-428;TM:429-452;CY:453-463;TM:464-485;NC:486-490;TM:491-513;CY:514-554	uniprot	surface	0.9399	1	ENSG00000175003	ENSP00000355930		Transporters	SLC;MFS;SLC22	71;96;112	3	71								Basolateral cell membrane (Multi-pass membrane protein)	Alternative splicing;Cell membrane;Complete proteome;Glycoprotein;Ion transport;Membrane;Phosphoprotein;Polymorphism;Reference proteome;Transmembrane;Transmembrane helix;Transport	UniRef100_O15245;UniRef90_O15245;UniRef50_O15245	link	Plasma membrane	Cytoskeleton;Cytosol;Endoplasmic Reticulum;Endosome;Extracellular space;Golgi apparatus;Lysosome;Mitochondrion;Nucleus;Peroxisome	HPA029846		6580
GRM6_HUMAN	O15303	Metabotropic glutamate receptor 6	GRM6	surface	pos. trainingset		877	7	1	SP:1-29;NC:30-588;TM:589-611;CY:612-622;TM:623-643;NC:644-654;TM:655-675;CY:676-696;TM:697-717;NC:718-748;TM:749-770;CY:771-783;TM:784-805;NC:806-821;TM:822-845;CY:846-877	uniprot	surface	0.8471	1	ENSG00000113262	ENSP00000231188;ENSP00000430767		Receptors	GPCR;Glutamate	296;451;479;567;611	4	296;567;611								Cell membrane (Multi-pass membrane protein);Cell projection, dendrite;Endoplasmic reticulum membrane (Multi-pass membrane protein);Golgi apparatus membrane (Multi-pass membrane protein)	Cell membrane;Cell projection;Complete proteome;Congenital stationary night blindness;Disease mutation;Disulfide bond;Endoplasmic reticulum;G-protein coupled receptor;Glycoprotein;Golgi apparatus;Membrane;Polymorphism;Receptor;Reference proteome;Sensory transduction;Signal;Transducer;Transmembrane;Transmembrane helix;Vision	UniRef100_O15303;UniRef90_O15303;UniRef50_P35400	link	Plasma membrane	Cytoskeleton;Cytosol;Endoplasmic Reticulum;Endosome;Extracellular space;Golgi apparatus;Lysosome;Mitochondrion;Nucleus;Peroxisome	no		2916
TM9S1_HUMAN	O15321	Transmembrane 9 superfamily member 1	TM9SF1	surface	machine learning		606	9	1	SP:1-32;NC:33-234;TM:235-258;CY:259-305;TM:306-333;NC:334-338;TM:339-360;CY:361-371;TM:372-394;NC:395-408;TM:409-433;CY:434-464;TM:465-486;NC:487-496;TM:497-522;CY:523-530;TM:531-555;NC:556-571;TM:572-595;CY:596-606	uniprot - CSPA based corrected Nterm - CSPA confirmed		0.8224	1	ENSG00000100926	ENSP00000261789		Miscellaneous	Unknown_function;TM9SF	178;401;437;559	3				1 - high confidence	1	IIFAN[115]VSVR	178	O15321	Cytoplasmic vesicle, autophagosome membrane (Multi-pass membrane protein);Lysosome membrane (Multi-pass membrane protein)	Alternative splicing;Autophagy;Complete proteome;Cytoplasmic vesicle;Glycoprotein;Lysosome;Membrane;Polymorphism;Reference proteome;Signal;Transmembrane;Transmembrane helix	UniRef100_O15321;UniRef90_O15321;UniRef50_O15321	link	Lysosome	Cytoskeleton;Cytosol;Endoplasmic Reticulum;Endosome;Extracellular space;Golgi apparatus;Mitochondrion;Nucleus;Peroxisome;Plasma membrane	HPA059249		10548
GPR37_HUMAN	O15354	Prosaposin receptor GPR37	GPR37	surface	machine learning		613	7	1	SP:1-29;NC:30-260;TM:261-287;CY:288-298;TM:299-320;NC:321-338;TM:339-358;CY:359-379;TM:380-400;NC:401-442;TM:443-465;CY:466-491;TM:492-518;NC:519-531;TM:532-552;CY:553-613	uniprot		0.9261	1	ENSG00000170775	ENSP00000306449		Receptors	GPCR;Rhodopsin	36;222;239;375;491	3	36;138;239;491								Cell membrane (Multi-pass membrane protein);Endoplasmic reticulum membrane (Multi-pass membrane protein)	Cell membrane;Complete proteome;Disulfide bond;Endoplasmic reticulum;G-protein coupled receptor;Glycoprotein;Membrane;Receptor;Reference proteome;Signal;Transducer;Transmembrane;Transmembrane helix;Ubl conjugation	UniRef100_O15354;UniRef90_O15354;UniRef50_O15354	link	Endoplasmic Reticulum;Plasma membrane	Cytoskeleton;Cytosol;Endosome;Extracellular space;Golgi apparatus;Lysosome;Mitochondrion;Nucleus;Peroxisome	no		2861
MOT5_HUMAN	O15374	Monocarboxylate transporter 5	SLC16A4	surface	pos. trainingset		487	12	0	CY:1-20;TM:21-39;NC:40-58;TM:59-81;CY:82-87;TM:88-104;NC:105-109;TM:110-132;CY:133-143;TM:144-165;NC:166-173;TM:174-195;CY:196-299;TM:300-318;NC:319-336;TM:337-358;CY:359-370;TM:371-391;NC:392-396;TM:397-415;CY:416-425;TM:426-447;NC:448-458;TM:459-479;CY:480-487	uniprot	surface	0.5323	3	ENSG00000168679	ENSP00000358794		Transporters	SLC;MFS;SLC16	204;251;257;420;456	1	251;420								Cell membrane (Multi-pass membrane protein)	Alternative splicing;Cell membrane;Complete proteome;Membrane;Polymorphism;Reference proteome;Symport;Transmembrane;Transmembrane helix;Transport	UniRef100_O15374;UniRef90_O15374;UniRef50_O15374	link	Plasma membrane	Cytoskeleton;Cytosol;Endoplasmic Reticulum;Endosome;Extracellular space;Golgi apparatus;Lysosome;Mitochondrion;Nucleus;Peroxisome	HPA046986	DB00119	9122
MOT6_HUMAN	O15375	Monocarboxylate transporter 6	SLC16A5	surface	pos. trainingset		505	12	0	CY:1-11;TM:12-38;NC:39-53;TM:54-74;CY:75-80;TM:81-101;NC:102-107;TM:108-132;CY:133-137;TM:138-158;NC:159-169;TM:170-189;CY:190-237;TM:238-260;NC:261-272;TM:273-294;CY:295-305;TM:306-325;NC:326-330;TM:331-353;CY:354-364;TM:365-384;NC:385-395;TM:396-419;CY:420-505	uniprot	surface	0.6944	2	ENSG00000170190	ENSP00000330141;ENSP00000390564;ENSP00000463434		Transporters	SLC;MFS;SLC16	102;393	2			484						Cell membrane (Multi-pass membrane protein)	Alternative splicing;Cell membrane;Complete proteome;Membrane;Reference proteome;Symport;Transmembrane;Transmembrane helix;Transport	UniRef100_O15375;UniRef90_O15375;UniRef50_O15375	link	Plasma membrane	Cytoskeleton;Cytosol;Endoplasmic Reticulum;Endosome;Extracellular space;Golgi apparatus;Lysosome;Mitochondrion;Nucleus;Peroxisome	HPA046944	DB00119	9121
SIGL5_HUMAN	O15389	Sialic acid-binding Ig-like lectin 5	SIGLEC5	surface	machine learning		551	1	1	SP:1-16;NC:17-438;TM:439-462;CY:463-551	uniprot - CSPA confirmed		0.8862	1	ENSG00000268500;ENSG00000105501	ENSP00000415200;ENSP00000473238;ENSP00000455510;ENSP00000470259	CD170	Miscellaneous	StructuralAndAdhesion;IG_AdhesionProteins	100;210;231;253;289;328;375;384;393	9			47	1 - high confidence	2	PEDHGTN[115]LTCQMK;LEEKPLEGN[115]SSQGSFK	210;375	O15389	Membrane (Single-pass type I membrane protein)	3D-structure;Cell adhesion;Complete proteome;Disulfide bond;Glycoprotein;Immunoglobulin domain;Lectin;Membrane;Polymorphism;Reference proteome;Repeat;Signal;Transmembrane;Transmembrane helix	UniRef100_O15389;UniRef90_O15389;UniRef50_O15389	link	Plasma membrane	Cytoskeleton;Cytosol;Endoplasmic Reticulum;Endosome;Extracellular space;Golgi apparatus;Lysosome;Mitochondrion;Nucleus;Peroxisome	HPA009085;CAB024900;HPA009085		8778
NCAM2_HUMAN	O15394	Neural cell adhesion molecule 2	NCAM2	surface	pos. trainingset		837	1	1	SP:1-21;NC:22-694;TM:695-718;CY:719-837	uniprot - CSPA confirmed	surface	0.9465	1	ENSG00000154654	ENSP00000383392		Miscellaneous	StructuralAndAdhesion;IG_AdhesionProteins	177;219;309;406;419;445;474;562;792	8			53;148;244;334;413;434;542;639;658	1 - high confidence	12	FAMLANNNLQILNIN[115]K;FAMLANN[115]NLQILNIN[115]K;AMLANNNLQILNIN[115]K;ANNNLQILNIN[115]K;ANN[115]NLQILNIN[115]K;NNNLQILNIN[115]K;SFN[115]ATAER;DKLVLPAKN[115]TTNLK;LVLPAKN[115]TTNLK;YN[115]CTATNHIGTR;YN[115]CTATN[115]HIGTR;SHGVQTMVVLNNLEPN[115]TTYEIR	177;219;445;474;562	O15394	Cell membrane (Single-pass type I membrane protein)	3D-structure;Alternative splicing;Cell adhesion;Cell membrane;Complete proteome;Disulfide bond;Glycoprotein;Immunoglobulin domain;Membrane;Polymorphism;Reference proteome;Repeat;Signal;Transmembrane;Transmembrane helix	UniRef100_O15394;UniRef90_O35136;UniRef50_O35136	link	Plasma membrane	Cytoskeleton;Cytosol;Endoplasmic Reticulum;Endosome;Extracellular space;Golgi apparatus;Lysosome;Mitochondrion;Nucleus;Peroxisome	HPA030900		4685
NMDE4_HUMAN	O15399	Glutamate receptor ionotropic, NMDA 2D	GRIN2D	surface	pos. trainingset		1336	3	1	SP:1-29;NC:30-583;TM:584-606;CY:607-658;TM:659-682;NC:683-845;TM:846-865;CY:866-1336	uniprot	surface	0.8343	1	ENSG00000105464	ENSP00000263269		Transporters	Channels;Ligand_gated_ion_channels;Glutamate	92;352;366;467;569;613;642;715	6			634						Cell junction, synapse, postsynaptic cell membrane (Multi-pass membrane protein);Cell membrane (Multi-pass membrane protein)	Calcium;Cell junction;Cell membrane;Complete proteome;Disulfide bond;Glycoprotein;Ion channel;Ion transport;Ligand-gated ion channel;Magnesium;Membrane;Polymorphism;Postsynaptic cell membrane;Receptor;Reference proteome;Signal;Synapse;Transmembrane;Transmembrane helix;Transport	UniRef100_O15399;UniRef90_Q62645;UniRef50_Q62645	link	Plasma membrane	Cytoskeleton;Cytosol;Endoplasmic Reticulum;Endosome;Extracellular space;Golgi apparatus;Lysosome;Mitochondrion;Nucleus;Peroxisome	HPA038269	DB00454;DB01173;DB06151;DB00659;DB00289;DB00312;DB00418;DB00996;DB01174;DB04896;DB06738	2906
MOT7_HUMAN	O15403	Monocarboxylate transporter 7	SLC16A6	surface	pos. trainingset		523	12	0	CY:1-20;TM:21-42;NC:43-61;TM:62-84;CY:85-91;TM:92-111;NC:112-116;TM:117-139;CY:140-149;TM:150-173;NC:174-178;TM:179-201;CY:202-293;TM:294-317;NC:318-328;TM:329-351;CY:352-358;TM:359-377;NC:378-382;TM:383-407;CY:408-419;TM:420-441;NC:442-451;TM:452-471;CY:472-523	uniprot	surface	0.6138	2	ENSG00000108932	ENSP00000319991;ENSP00000462985		Transporters	SLC;MFS;SLC16	57	1									Cell membrane (Multi-pass membrane protein)	Cell membrane;Complete proteome;Membrane;Phosphoprotein;Polymorphism;Reference proteome;Symport;Transmembrane;Transmembrane helix;Transport	UniRef100_O15403;UniRef90_O15403;UniRef50_O15403	link	Plasma membrane	Cytoskeleton;Cytosol;Endoplasmic Reticulum;Endosome;Extracellular space;Golgi apparatus;Lysosome;Mitochondrion;Nucleus;Peroxisome	HPA054459	DB00119	9120
COPT1_HUMAN	O15431	High affinity copper uptake protein 1	SLC31A1	surface	pos. trainingset		190	3	0	NC:1-57;TM:58-83;CY:84-129;TM:130-150;NC:151-155;TM:156-175;CY:176-190	uniprot	surface	0.686	2	ENSG00000136868	ENSP00000363329		Transporters	SLC;Other;SLC31	15;112	1	15;112								Cell membrane (Multi-pass membrane protein)	3D-structure;Cell membrane;Complete proteome;Copper;Copper transport;Glycoprotein;Ion transport;Membrane;Polymorphism;Reference proteome;Transmembrane;Transmembrane helix;Transport	UniRef100_O15431;UniRef90_O15431;UniRef50_O15431	link	Plasma membrane	Cytoskeleton;Cytosol;Endoplasmic Reticulum;Endosome;Extracellular space;Golgi apparatus;Lysosome;Mitochondrion;Nucleus;Peroxisome	HPA013810		1317
MRP3_HUMAN	O15438	Canalicular multispecific organic anion transporter 2	ABCC3	surface	machine learning		1527	17	0	NC:1-35;TM:36-55;CY:56-74;TM:75-93;NC:94-101;TM:102-123;CY:124-134;TM:135-153;NC:154-171;TM:172-190;CY:191-299;TM:300-321;NC:322-346;TM:347-367;CY:368-424;TM:425-445;NC:446-450;TM:451-471;CY:472-534;TM:535-557;NC:558-576;TM:577-595;CY:596-964;TM:965-987;NC:988-1017;TM:1018-1042;CY:1043-1081;TM:1082-1104;NC:1105-1109;TM:1110-1130;CY:1131-1196;TM:1197-1217;NC:1218-1223;TM:1224-1244;CY:1245-1527	uniprot		0.7924	1	ENSG00000108846	ENSP00000285238		Transporters	Active_transporters;ABCC	18;279;591;702;750;842;885;1006;1007;1165;1293;1425	3	591;702;885;1006								Membrane (Multi-pass membrane protein)	Alternative splicing;ATP-binding;Complete proteome;Glycoprotein;Membrane;Nucleotide-binding;Polymorphism;Reference proteome;Repeat;Transmembrane;Transmembrane helix;Transport	UniRef100_O15438;UniRef90_O15438;UniRef50_P33527	link		Cytoskeleton;Cytosol;Endoplasmic Reticulum;Endosome;Extracellular space;Golgi apparatus;Lysosome;Mitochondrion;Nucleus;Peroxisome	CAB037136;HPA048483		8714
MRP4_HUMAN	O15439	Multidrug resistance-associated protein 4	ABCC4	surface	machine learning		1325	12	0	CY:1-91;TM:92-114;NC:115-133;TM:134-157;CY:158-207;TM:208-227;NC:228-232;TM:233-254;CY:255-319;TM:320-342;NC:343-347;TM:348-369;CY:370-708;TM:709-730;NC:731-764;TM:765-791;CY:792-834;TM:835-854;NC:855-859;TM:860-882;CY:883-948;TM:949-970;NC:971-976;TM:977-997;CY:998-1325	phobius - prefered over uniprot based on cspa - CSPA confirmed		0.6467	2	ENSG00000125257	ENSP00000366084		Transporters	Active_transporters;ABCC	651;690;746;754;792;1176;1309	2	651;690;746;754;792;1176;1309	648;1311		2 - putative	2	QSMLN[115]VTVNGGGN[115]VTEK;QSMLN[115]VTVN[115]GGGN[115]VTEK	746;754	O15439	Membrane (Multi-pass membrane protein)	Alternative splicing;ATP-binding;Complete proteome;Glycoprotein;Membrane;Nucleotide-binding;Phosphoprotein;Polymorphism;Reference proteome;Repeat;Transmembrane;Transmembrane helix;Transport	UniRef100_O15439;UniRef90_O15439;UniRef50_O15439	link	Plasma membrane	Cytoskeleton;Cytosol;Endoplasmic Reticulum;Endosome;Extracellular space;Golgi apparatus;Lysosome;Mitochondrion;Nucleus;Peroxisome	HPA002476		10257
MRP5_HUMAN	O15440	Multidrug resistance-associated protein 5	ABCC5	surface	machine learning		1437	12	0	CY:1-178;TM:179-199;NC:200-218;TM:219-242;CY:243-290;TM:291-313;NC:314-318;TM:319-336;CY:337-395;TM:396-418;NC:419-428;TM:429-447;CY:448-856;TM:857-880;NC:881-912;TM:913-936;CY:937-992;TM:993-1011;NC:1012-1016;TM:1017-1036;CY:1037-1101;TM:1102-1121;NC:1122-1126;TM:1127-1147;CY:1148-1437	phobius - prefered over uniprot based on cspa - CSPA confirmed		0.7325	2	ENSG00000114770	ENSP00000333926		Transporters	Active_transporters;ABCC	494;636;684;890;897;1044;1329;1417	2	494;636;890;897;1044			2 - putative	1	GN[115]ETSVSDSMK	897	O15440	Membrane (Multi-pass membrane protein)	Alternative splicing;ATP-binding;Complete proteome;Glycoprotein;Membrane;Nucleotide-binding;Phosphoprotein;Reference proteome;Repeat;Transmembrane;Transmembrane helix;Transport	UniRef100_O15440;UniRef90_O15440;UniRef50_O15440	link		Cytoskeleton;Cytosol;Endoplasmic Reticulum;Endosome;Extracellular space;Golgi apparatus;Lysosome;Mitochondrion;Nucleus;Peroxisome	HPA052295		10057
TLR3_HUMAN	O15455	Toll-like receptor 3	TLR3	surface	machine learning		904	1	1	SP:1-22;NC:23-703;TM:704-724;CY:725-904	uniprot - CSPA confirmed		0.8463	1	ENSG00000164342	ENSP00000296795	CD283	Receptors	Other_receptors;TOLL	52;57;70;124;196;247;252;265;275;291;398;413;507;636;662;709;735	15	52;57;70;124;265;275;398;413;507;636;662			1 - high confidence	3	LTQVPDDLPTN[115]ITVLN[115]LTHNQLR;RLPAAN[115]FTR;SEELDIFAN[115]SSLK	52;57;70;196	O15455	Endoplasmic reticulum membrane (Single-pass type I membrane protein);Endosome membrane	3D-structure;Alternative splicing;Complete proteome;Direct protein sequencing;Disease mutation;Disulfide bond;Endoplasmic reticulum;Endosome;Glycoprotein;Immunity;Inflammatory response;Innate immunity;Leucine-rich repeat;Membrane;Phosphoprotein;Polymorphism;Receptor;Reference proteome;Repeat;RNA-binding;Signal;Transmembrane;Transmembrane helix	UniRef100_O15455;UniRef90_O15455;UniRef50_O15455	link	Endoplasmic Reticulum;Endosome	Cytoskeleton;Cytosol;Extracellular space;Mitochondrion;Nucleus;Peroxisome	CAB025658		7098
GPR42_HUMAN	O15529	G-protein coupled receptor 42	GPR42	surface	machine learning		346	7	0	NC:1-15;TM:16-40;CY:41-51;TM:52-70;NC:71-89;TM:90-111;CY:112-131;TM:132-153;NC:154-179;TM:180-203;CY:204-222;TM:223-243;NC:244-256;TM:257-278;CY:279-346	uniprot		0.976	1	ENSG00000126251	ENSP00000410925;ENSP00000473212		Receptors	GPCR;Rhodopsin	56;166;242	1	56;166		298						Cell membrane (Multi-pass membrane protein)	Cell membrane;Complete proteome;G-protein coupled receptor;Glycoprotein;Membrane;Polymorphism;Receptor;Reference proteome;Transducer;Transmembrane;Transmembrane helix	UniRef100_O15529;UniRef90_O14843;UniRef50_Q3UFD7	link			HPA044681
P2RX6_HUMAN	O15547	P2X purinoceptor 6	P2RX6	surface	machine learning		441	2	0	CY:1-39;TM:40-59;NC:60-334;TM:335-359;CY:360-441	uniprot		0.7505	1	ENSG00000099957	ENSP00000416193		Transporters	Channels;Ligand_gated_ion_channels;ATP_gated_ion_channels	165;195;210	3	165;195								Membrane (Multi-pass membrane protein)	Alternative splicing;Complete proteome;Disulfide bond;Glycoprotein;Ion channel;Ion transport;Ligand-gated ion channel;Membrane;Phosphoprotein;Polymorphism;Receptor;Reference proteome;Transmembrane;Transmembrane helix;Transport	UniRef100_O15547;UniRef90_O15547;UniRef50_O15547	link		Extracellular space;Nucleus	HPA028776;HPA028777		9127
CLD3_HUMAN	O15551	Claudin-3	CLDN3	surface	machine learning		220	4	0	CY:1-8;TM:9-29;NC:30-78;TM:79-102;CY:103-115;TM:116-138;NC:139-160;TM:161-182;CY:183-220	uniprot		0.6906	2	ENSG00000165215	ENSP00000378577		Miscellaneous	StructuralAndAdhesion;Claudin		0			17;29;46;50;137;167						Cell junction, tight junction;Cell membrane (Multi-pass membrane protein)	Cell junction;Cell membrane;Complete proteome;Membrane;Phosphoprotein;Reference proteome;Tight junction;Transmembrane;Transmembrane helix;Williams-Beuren syndrome	UniRef100_O15551;UniRef90_O15551;UniRef50_O15551	link	Plasma membrane	Cytoskeleton;Cytosol;Endoplasmic Reticulum;Endosome;Extracellular space;Golgi apparatus;Lysosome;Mitochondrion;Nucleus;Peroxisome	CAB002702;HPA007322;HPA014361		1365
FFAR2_HUMAN	O15552	Free fatty acid receptor 2	FFAR2	surface	pos. trainingset		330	7	0	NC:1-11;TM:12-33;CY:34-44;TM:45-66;NC:67-85;TM:86-104;CY:105-123;TM:124-150;NC:151-177;TM:178-200;CY:201-219;TM:220-240;NC:241-252;TM:253-275;CY:276-330	uniprot	surface	0.967	1	ENSG00000126262	ENSP00000246549;ENSP00000473159		Receptors	GPCR;Rhodopsin	151;167;239;265	2	151;167								Cell membrane (Multi-pass membrane protein)	Cell membrane;Complete proteome;G-protein coupled receptor;Glycoprotein;Immunity;Inflammatory response;Lipid-binding;Membrane;Polymorphism;Receptor;Reference proteome;Transducer;Transmembrane;Transmembrane helix	UniRef100_O15552;UniRef90_O15552;UniRef50_O15552	link	Plasma membrane	Cytoskeleton;Cytosol;Endoplasmic Reticulum;Endosome;Extracellular space;Golgi apparatus;Lysosome;Mitochondrion;Nucleus;Peroxisome	HPA023985		2867
ENK18_HUMAN	O42043	Endogenous retrovirus group K member 18 Env polyprotein	ERVK-18	surface	machine learning		560	2	0	CY:1-354;TM:355-380;NC:381-523;TM:524-544;CY:545-560	phobius		0.6287	2				Miscellaneous	Other;HERV2	17;42;163;244;350;396;443;455;474	4									Virion;Cell membrane (Peripheral membrane protein);Cell membrane (Single-pass type I membrane protein)	Cell membrane;Cleavage on pair of basic residues;Complete proteome;Disulfide bond;ERV;Membrane;Polymorphism;Reference proteome;Transmembrane;Transmembrane helix;Transposable element;Viral envelope protein;Virion	UniRef100_O42043;UniRef90_O42043;UniRef50_O42043				no
FLRT2_HUMAN	O43155	Leucine-rich repeat transmembrane protein FLRT2	FLRT2	surface	pos. trainingset		660	1	1	SP:1-35;NC:36-540;TM:541-564;CY:565-660	uniprot - CSPA confirmed	surface	0.9787	1	ENSG00000185070	ENSP00000332879;ENSP00000451050		Miscellaneous	Other;LRRC	202;298;433;521;635;649	4	202;433;635			1 - high confidence	1	IAVISDMAFQN[115]LTSLER	202	O43155	Membrane (Single-pass type I membrane protein)	Cell adhesion;Complete proteome;Direct protein sequencing;Glycoprotein;Leucine-rich repeat;Membrane;Polymorphism;Reference proteome;Repeat;Signal;Transmembrane;Transmembrane helix	UniRef100_O43155;UniRef90_O43155;UniRef50_O43155	link	Extracellular space;Plasma membrane	Cytoskeleton;Cytosol;Endoplasmic Reticulum;Endosome;Golgi apparatus;Lysosome;Mitochondrion;Nucleus;Peroxisome	no		23768
PLXB1_HUMAN	O43157	Plexin-B1	PLXNB1	surface	pos. trainingset		2135	1	1	SP:1-19;NC:20-1487;TM:1488-1511;CY:1512-2135	uniprot - CSPA confirmed	surface	0.8814	1	ENSG00000164050	ENSP00000296440;ENSP00000351338		Receptors	Other_receptors;Plexin	31;334;543;1183;1253;1330;2077	6	31;334;543;1183;1253;1330;1368;2077		13;653;736	1 - high confidence	1	YTLDPN[115]ITSAGPTK	1253	O43157	Cell membrane (Single-pass type I membrane protein);Secreted;Secreted	3D-structure;Alternative splicing;Cell membrane;Coiled coil;Complete proteome;Disulfide bond;Glycoprotein;Membrane;Phosphoprotein;Polymorphism;Receptor;Reference proteome;Repeat;Secreted;Signal;Transmembrane;Transmembrane helix	UniRef100_O43157;UniRef90_O43157;UniRef50_O43157	link	Extracellular space;Plasma membrane		HPA040586		5364
ADA12_HUMAN	O43184	Disintegrin and metalloproteinase domain-containing protein 12	ADAM12	surface	pos. trainingset		909	1	1	SP:1-28;NC:29-708;TM:709-729;CY:730-909	uniprot - CSPA confirmed	surface	0.9276	1	ENSG00000148848	ENSP00000357668		Enzymes	3.4.24	111;149;381;452;651	5	111;149;381;452;651			1 - high confidence	1	GLIVFEN[115]ESYVLEPMK	149	O43184	Cell membrane (Single-pass type I membrane protein);Secreted;Secreted;Secreted	Alternative splicing;Cell adhesion;Cell membrane;Cleavage on pair of basic residues;Complete proteome;Disulfide bond;EGF-like domain;Glycoprotein;Hydrolase;Membrane;Metal-binding;Metalloprotease;Phosphoprotein;Polymorphism;Protease;Reference proteome;Secreted;SH3-binding;Signal;Transmembrane;Transmembrane helix;Zinc;Zymogen	UniRef100_O43184;UniRef90_O43184;UniRef50_O43184	link	Extracellular space;Plasma membrane	Cytoskeleton;Cytosol;Endoplasmic Reticulum;Endosome;Golgi apparatus;Lysosome;Peroxisome	HPA030866;HPA030867;HPA030868		8038
MTLR_HUMAN	O43193	Motilin receptor	MLNR	surface	pos. trainingset		412	7	0	NC:1-36;TM:37-62;CY:63-73;TM:74-93;NC:94-112;TM:113-134;CY:135-154;TM:155-177;NC:178-246;TM:247-270;CY:271-297;TM:298-320;NC:321-333;TM:334-358;CY:359-412	uniprot	surface	0.9429	1	ENSG00000102539	ENSP00000218721		Receptors	GPCR;Rhodopsin	6;192	2	192								Cell membrane (Multi-pass membrane protein)	Alternative splicing;Cell membrane;Complete proteome;Disulfide bond;G-protein coupled receptor;Glycoprotein;Membrane;Receptor;Reference proteome;Transducer;Transmembrane;Transmembrane helix	UniRef100_O43193;UniRef90_O43193;UniRef50_O43193	link	Plasma membrane	Cytoskeleton;Cytosol;Endoplasmic Reticulum;Endosome;Extracellular space;Golgi apparatus;Lysosome;Mitochondrion;Nucleus;Peroxisome	no		2862
GPR39_HUMAN	O43194	G-protein coupled receptor 39	GPR39	surface	pos. trainingset		453	7	0	NC:1-27;TM:28-51;CY:52-71;TM:72-93;NC:94-111;TM:112-131;CY:132-151;TM:152-174;NC:175-222;TM:223-244;CY:245-282;TM:283-301;NC:302-320;TM:321-344;CY:345-453	uniprot - CSPA confirmed	surface	0.9661	1	ENSG00000183840	ENSP00000327417		Receptors	GPCR;Rhodopsin	192;206;212	3				1 - high confidence	3	HHEQPETSN[115]MSICTN;HHEQPETSN[115]MSICTNLSSR;HHEQPETSN[115]MSICTN[115]LSSR	206;212	O43194	Cell membrane (Multi-pass membrane protein)	Cell membrane;Complete proteome;Disulfide bond;G-protein coupled receptor;Glycoprotein;Membrane;Metal-binding;Polymorphism;Receptor;Reference proteome;Transducer;Transmembrane;Transmembrane helix;Zinc	UniRef100_O43194;UniRef90_O43194;UniRef50_Q5U431	link	Plasma membrane	Cytoskeleton;Cytosol;Endoplasmic Reticulum;Endosome;Extracellular space;Golgi apparatus;Lysosome;Mitochondrion;Nucleus;Peroxisome	HPA022111		2863
CTR4_HUMAN	O43246	Cationic amino acid transporter 4	SLC7A4	surface	machine learning		635	14	0	CY:1-38;TM:39-59;NC:60-69;TM:70-92;CY:93-112;TM:113-137;NC:138-170;TM:171-190;CY:191-197;TM:198-217;NC:218-228;TM:229-250;CY:251-269;TM:270-296;NC:297-315;TM:316-339;CY:340-365;TM:366-385;NC:386-390;TM:391-412;CY:413-476;TM:477-499;NC:500-509;TM:510-530;CY:531-541;TM:542-562;NC:563-567;TM:568-587;CY:588-635	phobius		0.7804	1	ENSG00000099960	ENSP00000372390;ENSP00000384278		Transporters	SLC;APC;SLC7	151;195;221;500;601	3									Membrane (Multi-pass membrane protein)	Amino-acid transport;Complete proteome;Glycoprotein;Membrane;Polymorphism;Reference proteome;Transmembrane;Transmembrane helix;Transport	UniRef100_O43246;UniRef90_O43246;UniRef50_O43246	link		Cytoskeleton;Cytosol;Endoplasmic Reticulum;Endosome;Extracellular space;Golgi apparatus;Lysosome;Mitochondrion;Nucleus;Peroxisome	HPA031023	DB00123;DB00125;DB00129	6545
TREA_HUMAN	O43280	Trehalase	TREH	surface	GPI (UniProt)		583	0	1	SP:1-23;NC:24-583	uniprot		0.5369	3 (nonTM)	ENSG00000118094	ENSP00000264029				78;239;261;369;417	5									Cell membrane (Lipid-anchor, GPI-anchor)	Alternative splicing;Cell membrane;Complete proteome;Direct protein sequencing;Disulfide bond;Glycoprotein;Glycosidase;GPI-anchor;Hydrolase;Lipoprotein;Membrane;Polymorphism;Reference proteome;Signal	UniRef100_O43280;UniRef90_O43280;UniRef50_O43280	link	Plasma membrane	Cytoskeleton;Cytosol;Endoplasmic Reticulum;Endosome;Extracellular space;Golgi apparatus;Lysosome;Mitochondrion;Nucleus;Peroxisome	HPA039913		11181
SPIT2_HUMAN	O43291	Kunitz-type protease inhibitor 2	SPINT2	surface	machine learning		252	1	1	SP:1-27;NC:28-197;TM:198-221;CY:222-252	uniprot		0.9521	1	ENSG00000167642	ENSP00000301244		Unclassified	Unclassified	57;94	2	57;94								Membrane (Single-pass type I membrane protein)	3D-structure;Alternative splicing;Complete proteome;Direct protein sequencing;Disease mutation;Disulfide bond;Glycoprotein;Membrane;Polymorphism;Protease inhibitor;Reference proteome;Repeat;Serine protease inhibitor;Signal;Transmembrane;Transmembrane helix	UniRef100_O43291;UniRef90_O43291;UniRef50_O43291	link		Cytoskeleton;Nucleus	HPA011101;CAB018969		10653
LRRT2_HUMAN	O43300	Leucine-rich repeat transmembrane neuronal protein 2	LRRTM2	surface	machine learning		516	1	1	SP:1-33;NC:34-422;TM:423-444;CY:445-516	uniprot		0.7645	1	ENSG00000146006	ENSP00000274711		Miscellaneous	Other;LRRC	57;126;243;362;477	4									Cell junction, synapse, postsynaptic cell membrane (Single-pass type I membrane protein);Cell membrane (Single-pass type I membrane protein)	Cell junction;Cell membrane;Complete proteome;Glycoprotein;Leucine-rich repeat;Membrane;Postsynaptic cell membrane;Reference proteome;Repeat;Signal;Synapse;Transmembrane;Transmembrane helix	UniRef100_O43300;UniRef90_D4A7P2;UniRef50_D4A7P2	link	Plasma membrane	Cytoskeleton;Cytosol;Endoplasmic Reticulum;Endosome;Extracellular space;Golgi apparatus;Lysosome;Mitochondrion;Nucleus;Peroxisome	HPA017323		26045
ADCY6_HUMAN	O43306	Adenylate cyclase type 6	ADCY6	surface	machine learning		1168	12	0	CY:1-151;TM:152-172;NC:173-177;TM:178-198;CY:199-209;TM:210-230;NC:231-235;TM:236-253;CY:254-259;TM:260-278;NC:279-288;TM:289-308;CY:309-668;TM:669-692;NC:693-697;TM:698-721;CY:722-741;TM:742-762;NC:763-814;TM:815-833;CY:834-839;TM:840-859;NC:860-892;TM:893-912;CY:913-1168	uniprot - CSPA confirmed		0.6507	2	ENSG00000174233	ENSP00000311405		Enzymes	4.6.1	148;377;765;778;793;878;987;1044;1112	4				2 - putative	1	LASSN[115]ETFDGLDCPAAGR	878	O43306	Cell projection, cilium;Membrane (Multi-pass membrane protein)	Alternative splicing;ATP-binding;cAMP biosynthesis;Cell projection;Cilium;Complete proteome;Glycoprotein;Lyase;Magnesium;Membrane;Metal-binding;Nucleotide-binding;Phosphoprotein;Polymorphism;Reference proteome;Repeat;Transmembrane;Transmembrane helix	UniRef100_O43306;UniRef90_O43306;UniRef50_O43306	link		Cytoskeleton;Cytosol;Endoplasmic Reticulum;Extracellular space;Golgi apparatus;Lysosome;Mitochondrion;Nucleus;Peroxisome	CAB018365		112
AQP9_HUMAN	O43315	Aquaporin-9	AQP9	surface	machine learning		295	6	0	CY:1-28;TM:29-48;NC:49-53;TM:54-75;CY:76-104;TM:105-125;NC:126-159;TM:160-180;CY:181-191;TM:192-210;NC:211-242;TM:243-265;CY:266-295	uniprot		0.7345	2	ENSG00000103569	ENSP00000219919;ENSP00000441390		Transporters	Channels;Aquaporins	142	1	142								Membrane (Multi-pass membrane protein)	Complete proteome;Membrane;Polymorphism;Reference proteome;Repeat;Transmembrane;Transmembrane helix;Transport	UniRef100_O43315;UniRef90_O43315;UniRef50_O43315	link		Cytoskeleton;Cytosol;Extracellular space	no		366
GRID2_HUMAN	O43424	Glutamate receptor ionotropic, delta-2	GRID2	surface	machine learning		1007	3	1	SP:1-23;NC:24-566;TM:567-590;CY:591-635;TM:636-658;NC:659-830;TM:831-852;CY:853-1007	uniprot		0.8922	1	ENSG00000152208	ENSP00000282020		Transporters	Channels;Ligand_gated_ion_channels;Glutamate	293;426;713;716	4									Cell junction, synapse, postsynaptic cell membrane (Multi-pass membrane protein);Cell membrane (Multi-pass membrane protein)	Alternative splicing;Cell junction;Cell membrane;Complete proteome;Glycoprotein;Ion channel;Ion transport;Ligand-gated ion channel;Membrane;Polymorphism;Postsynaptic cell membrane;Receptor;Reference proteome;Signal;Synapse;Transmembrane;Transmembrane helix;Transport	UniRef100_O43424;UniRef90_Q61625;UniRef50_Q61625	link	Plasma membrane	Cytosol;Endoplasmic Reticulum;Endosome;Extracellular space;Golgi apparatus;Lysosome;Mitochondrion;Nucleus;Peroxisome	HPA056253;HPA058538		2895
PROM1_HUMAN	O43490	Prominin-1	PROM1	surface	pos. trainingset		865	5	1	SP:1-19;NC:20-106;TM:107-132;CY:133-152;TM:153-178;NC:179-432;TM:433-460;CY:461-480;TM:481-507;NC:508-792;TM:793-813;CY:814-865	uniprot - CSPA confirmed	surface	0.9202	1	ENSG00000007062	ENSP00000415481;ENSP00000426809	CD133	Unclassified	Unclassified	206;220;274;395;414;548;580;729;730	9	206;220;274;395;414;548;580;729;730			1 - high confidence	4	YILAQYN[115]TTK;EALENMN[115]STLK;VLNSIGSDIDN[115]VTQR;VLN[115]SIGSDIDN[115]VTQR	220;274;395	O43490	Apical cell membrane (Multi- pass membrane protein);Cell projection, cilium, photoreceptor outer segment;Cell projection, microvillus membrane (Multi-pass membrane protein);Endoplasmic reticulum;Endoplasmic reticulum-Golgi intermediate compartment	Acetylation;Alternative splicing;Cell membrane;Cell projection;Cilium;Complete proteome;Cone-rod dystrophy;Direct protein sequencing;Disease mutation;Endoplasmic reticulum;Glycoprotein;Membrane;Phosphoprotein;Polymorphism;Reference proteome;Retinitis pigmentosa;Signal;Stargardt disease;Transmembrane;Transmembrane helix	UniRef100_O43490;UniRef90_O43490;UniRef50_O43490	link	Plasma membrane	Cytoskeleton;Cytosol;Endoplasmic Reticulum;Endosome;Golgi apparatus;Lysosome;Mitochondrion;Nucleus;Peroxisome	HPA004922;CAB011525;HPA031053		8842
TGON2_HUMAN	O43493	Trans-Golgi network integral membrane protein 2	TGOLN2	surface	machine learning		480	1	1	SP:1-22;NC:23-384;TM:385-402;CY:403-480	uniprot		0.5928	2	ENSG00000152291			Unclassified	Unclassified	39;82;96;152;180;208;222;373;377	9		41							Cell membrane (Single-pass type I membrane protein);Golgi apparatus, trans-Golgi network membrane (Single- pass type I membrane protein)	Alternative splicing;Cell membrane;Complete proteome;Glycoprotein;Golgi apparatus;Membrane;Phosphoprotein;Polymorphism;Reference proteome;Repeat;Signal;Transmembrane;Transmembrane helix	UniRef100_O43493;UniRef90_O43493;UniRef50_O43493				CAB011489;HPA012609;HPA012723		10618
CAC1G_HUMAN	O43497	Voltage-dependent T-type calcium channel subunit alpha-1G	CACNA1G	surface	machine learning		2377	24	0	CY:1-84;TM:85-103;NC:104-122;TM:123-142;CY:143-151;TM:152-169;NC:170-174;TM:175-191;CY:192-211;TM:212-234;NC:235-371;TM:372-395;CY:396-743;TM:744-762;NC:763-776;TM:777-796;CY:797-806;TM:807-824;NC:825-834;TM:835-853;CY:854-864;TM:865-887;NC:888-939;TM:940-964;CY:965-1276;TM:1277-1295;NC:1296-1314;TM:1315-1336;CY:1337-1347;TM:1348-1367;NC:1368-1372;TM:1373-1392;CY:1393-1411;TM:1412-1433;NC:1434-15…	uniprot		0.5908	2	ENSG00000006283	ENSP00000352011		Transporters	Channels;Voltage_gated_ion_channels;CalciumChannels	173;246;306;310;322;419;509;527;997;1229;1448;1451;1698;2049	8									Membrane (Multi-pass membrane protein)	Alternative splicing;Calcium;Calcium channel;Calcium transport;Complete proteome;Glycoprotein;Ion channel;Ion transport;Membrane;Reference proteome;Repeat;Transmembrane;Transmembrane helix;Transport;Voltage-gated channel	UniRef100_O43497;UniRef90_O43497;UniRef50_O43497	link		Cytoskeleton;Cytosol;Endoplasmic Reticulum;Endosome;Extracellular space;Golgi apparatus;Lysosome;Mitochondrion;Nucleus;Peroxisome	HPA004714	DB00347;DB00568;DB00593;DB00661;DB00909;DB04841;DB05246;DB00421	8913
ADA20_HUMAN	O43506	Disintegrin and metalloproteinase domain-containing protein 20	ADAM20	surface	machine learning		726	1	1	SP:1-31;NC:32-691;TM:692-714;CY:715-726	uniprot		0.6727	2	ENSG00000134007	ENSP00000256389		Enzymes	3.4.24	191;226;378;438;479;587	6									Membrane (Single-pass type I membrane protein)	Complete proteome;Disulfide bond;EGF-like domain;Glycoprotein;Hydrolase;Membrane;Metal-binding;Metalloprotease;Protease;Reference proteome;Signal;Transmembrane;Transmembrane helix;Zinc;Zymogen	UniRef100_O43506;UniRef90_O43506;UniRef50_O43506	link		Cytoskeleton;Cytosol;Endoplasmic Reticulum;Endosome;Extracellular space;Golgi apparatus;Lysosome;Mitochondrion;Nucleus;Peroxisome	HPA059377		8748
S26A4_HUMAN	O43511	Pendrin	SLC26A4	surface	pos. trainingset		780	12	0	CY:1-83;TM:84-107;NC:108-112;TM:113-130;CY:131-136;TM:137-156;NC:157-186;TM:187-212;CY:213-218;TM:219-240;NC:241-267;TM:268-286;CY:287-296;TM:297-317;NC:318-344;TM:345-365;CY:366-384;TM:385-408;NC:409-420;TM:421-442;CY:443-448;TM:449-466;NC:467-480;TM:481-510;CY:511-780	uniprot	surface	0.7098	2	ENSG00000091137	ENSP00000265715		Transporters	SLC;APC;SLC26	167;172;241	3									Cell membrane (Multi-pass membrane protein);Membrane (Multi-pass membrane protein)	Alternative splicing;Cell membrane;Chloride;Complete proteome;Deafness;Disease mutation;Membrane;Non-syndromic deafness;Polymorphism;Reference proteome;Transmembrane;Transmembrane helix;Transport	UniRef100_O43511;UniRef90_O43511;UniRef50_O43511	link	Plasma membrane	Cytoskeleton;Cytosol;Endoplasmic Reticulum;Endosome;Extracellular space;Golgi apparatus;Lysosome;Mitochondrion;Nucleus;Peroxisome	HPA042860		5172
SGCE_HUMAN	O43556	Epsilon-sarcoglycan	SGCE	surface	pos. trainingset		437	1	0	NC:1-316;TM:317-340;CY:341-437	uniprot - CSPA confirmed	surface	0.5818	2	ENSG00000127990	ENSP00000265735		Miscellaneous	StructuralAndAdhesion;Sarcoglycan	200	1	200			1 - high confidence	2	LNAIN[115]ITSALDR;LN[115]AIN[115]ITSALDR	200	O43556	Cell membrane, sarcolemma (Single-pass membrane protein);Cell projection, dendrite;Cytoplasm, cytoskeleton;Golgi apparatus	Alternative splicing;Cell membrane;Cell projection;Complete proteome;Cytoplasm;Cytoskeleton;Disease mutation;Dystonia;Glycoprotein;Golgi apparatus;Membrane;Reference proteome;Transmembrane;Transmembrane helix;Ubl conjugation	UniRef100_O43556;UniRef90_O43556;UniRef50_O43556	link			no		8910
RNF13_HUMAN	O43567	E3 ubiquitin-protein ligase RNF13	RNF13	surface	machine learning		381	1	1	SP:1-34;NC:35-182;TM:183-207;CY:208-381	uniprot - CSPA confirmed		0.7325	2	ENSG00000082996	ENSP00000341361;ENSP00000376628		Unclassified	Unclassified	43;88;334	2				1 - high confidence	3	DILAYNFEN[115]ASQTFDDLPAR;NFEN[115]ASQTFDDLPAR;DN[115]SSGTFIVLIR	43;88	O43567	Endoplasmic reticulum membrane;Golgi apparatus membrane;Late endosome membrane (Single- pass membrane protein);Lysosome membrane;Nucleus inner membrane	Alternative splicing;Complete proteome;Endoplasmic reticulum;Endosome;Glycoprotein;Golgi apparatus;Ligase;Lysosome;Membrane;Metal-binding;Nucleus;Reference proteome;Signal;Transmembrane;Transmembrane helix;Ubl conjugation;Ubl conjugation pathway;Zinc;Zinc-finger	UniRef100_O43567;UniRef90_O43567;UniRef50_O43567	link	Endoplasmic Reticulum;Endosome;Golgi apparatus;Lysosome	Cytoskeleton;Cytosol;Extracellular space;Mitochondrion;Peroxisome;Plasma membrane	HPA008709		11342
CAH12_HUMAN	O43570	Carbonic anhydrase 12	CA12	surface	machine learning		354	1	1	SP:1-29;NC:30-300;TM:301-327;CY:328-354	uniprot - CSPA confirmed		0.8703	1	ENSG00000074410	ENSP00000178638		Enzymes	4.2.1	28;80;162	2				1 - high confidence	4	DASLTPLEFQGYN[115]LSANK;ASLTPLEFQGYN[115]LSANK;SLTPLEFQGYN[115]LSANK;TPLEFQGYN[115]LSANK	80	O43570	Membrane (Single-pass type I membrane protein)	3D-structure;Alternative splicing;Complete proteome;Disease mutation;Disulfide bond;Glycoprotein;Lyase;Membrane;Metal-binding;Reference proteome;Signal;Transmembrane;Transmembrane helix;Zinc	UniRef100_O43570;UniRef90_O43570;UniRef50_O43570	link		Cytoskeleton;Cytosol;Endoplasmic Reticulum;Endosome;Extracellular space;Golgi apparatus;Lysosome;Mitochondrion;Nucleus;Peroxisome	HPA008773;CAB025181;CAB062549;CAB068179	DB00562;DB00774;DB00909;DB00999	771
GALR2_HUMAN	O43603	Galanin receptor type 2	GALR2	surface	pos. trainingset		387	7	0	NC:1-26;TM:27-51;CY:52-62;TM:63-83;NC:84-101;TM:102-121;CY:122-141;TM:142-162;NC:163-185;TM:186-208;CY:209-236;TM:237-256;NC:257-267;TM:268-287;CY:288-387	uniprot	surface	0.9577	1	ENSG00000182687	ENSP00000329684		Receptors	GPCR;Rhodopsin	2;11;171	3									Cell membrane (Multi-pass membrane protein)	Cell membrane;Complete proteome;Disulfide bond;G-protein coupled receptor;Glycoprotein;Membrane;Receptor;Reference proteome;Transducer;Transmembrane;Transmembrane helix	UniRef100_O43603;UniRef90_O43603;UniRef50_O43603	link	Plasma membrane	Cytoskeleton;Cytosol;Endoplasmic Reticulum;Endosome;Extracellular space;Golgi apparatus;Lysosome;Mitochondrion;Nucleus;Peroxisome	HPA044513		8811
OX1R_HUMAN	O43613	Orexin receptor type 1	HCRTR1	surface	pos. trainingset		425	7	0	NC:1-46;TM:47-72;CY:73-83;TM:84-104;NC:105-123;TM:124-142;CY:143-162;TM:163-182;NC:183-213;TM:214-236;CY:237-298;TM:299-320;NC:321-334;TM:335-361;CY:362-425	uniprot	surface	0.9191	1	ENSG00000121764	ENSP00000362810;ENSP00000384387		Receptors	GPCR;Rhodopsin	87;194	1	194								Cell membrane (Multi-pass membrane protein)	Cell membrane;Complete proteome;G-protein coupled receptor;Glycoprotein;Membrane;Polymorphism;Receptor;Reference proteome;Transducer;Transmembrane;Transmembrane helix	UniRef100_O43613;UniRef90_O43613;UniRef50_P56719	link	Plasma membrane	Cytoskeleton;Cytosol;Endoplasmic Reticulum;Endosome;Extracellular space;Golgi apparatus;Lysosome;Mitochondrion;Nucleus;Peroxisome	HPA014018		3061
OX2R_HUMAN	O43614	Orexin receptor type 2	HCRTR2	surface	pos. trainingset		444	7	0	NC:1-54;TM:55-80;CY:81-91;TM:92-112;NC:113-131;TM:132-151;CY:152-171;TM:172-191;NC:192-221;TM:222-244;CY:245-303;TM:304-323;NC:324-342;TM:343-367;CY:368-444	uniprot		0.986	1	ENSG00000137252	ENSP00000359899;ENSP00000477548		Receptors	GPCR;Rhodopsin	14;22;95;202;416	3	22;30;202								Cell membrane (Multi-pass membrane protein)	Cell membrane;Complete proteome;G-protein coupled receptor;Glycoprotein;Membrane;Polymorphism;Receptor;Reference proteome;Transducer;Transmembrane;Transmembrane helix	UniRef100_O43614;UniRef90_P56719;UniRef50_P56719	link	Plasma membrane	Cytoskeleton;Cytosol;Endoplasmic Reticulum;Endosome;Extracellular space;Golgi apparatus;Lysosome;Mitochondrion;Nucleus;Peroxisome	HPA054516		3062
PSCA_HUMAN	O43653	Prostate stem cell antigen	PSCA	surface	GPI (UniProt)		123	0	1	SP:1-22;NC:23-123	uniprot		0.7305	2 (nonTM)	ENSG00000167653	ENSP00000301258		Unclassified	Unclassified	40;83;93	3	40;83;93								Cell membrane (Lipid-anchor, GPI-anchor)	Cell membrane;Complete proteome;Direct protein sequencing;Disulfide bond;Glycoprotein;GPI-anchor;Lipoprotein;Membrane;Polymorphism;Reference proteome;Signal	UniRef100_O43653;UniRef90_O43653;UniRef50_O43653	link	Plasma membrane	Cytoskeleton;Cytosol;Endoplasmic Reticulum;Endosome;Extracellular space;Golgi apparatus;Lysosome;Mitochondrion;Nucleus;Peroxisome	HPA056418
TSN6_HUMAN	O43657	Tetraspanin-6	TSPAN6	surface	machine learning		245	4	0	CY:1-20;TM:21-42;NC:43-61;TM:62-81;CY:82-91;TM:92-114;NC:115-210;TM:211-233;CY:234-245	uniprot - CSPA confirmed		0.7565	1	ENSG00000000003	ENSP00000362111		Miscellaneous	Other;Tetraspanin	134	1				2 - putative	2	ALKQYN[115]STGDYR;QYN[115]STGDYR	134	O43657	Membrane (Multi-pass membrane protein)	Complete proteome;Glycoprotein;Membrane;Polymorphism;Reference proteome;Transmembrane;Transmembrane helix	UniRef100_O43657;UniRef90_O43657;UniRef50_O43657	link		Cytoskeleton;Cytosol;Endoplasmic Reticulum;Endosome;Extracellular space;Golgi apparatus;Lysosome;Mitochondrion;Nucleus;Peroxisome	HPA004109		7105
LPP2_HUMAN	O43688	Lipid phosphate phosphohydrolase 2	PPAP2C	surface	machine learning		288	6	0	CY:1-6;TM:7-28;NC:29-54;TM:55-78;CY:79-89;TM:90-109;NC:110-163;TM:164-183;CY:184-193;TM:194-213;NC:214-224;TM:225-244;CY:245-288	uniprot - CSPA based corrected Nterm - CSPA confirmed		0.6926	2	ENSG00000141934	ENSP00000388565		Enzymes	3.1.3	139	1		266		2 - putative	1	VN[115]CSVYVQLEK	139	O43688	Membrane (Multi-pass membrane protein)	Alternative splicing;Complete proteome;Glycoprotein;Hydrolase;Membrane;Polymorphism;Reference proteome;Transmembrane;Transmembrane helix	UniRef100_O43688;UniRef90_O43688;UniRef50_Q61469-2	link			HPA055540		8612
SIGL6_HUMAN	O43699	Sialic acid-binding Ig-like lectin 6	SIGLEC6	surface	pos. trainingset		453	1	1	SP:1-26;NC:27-346;TM:347-368;CY:369-453	uniprot - CSPA confirmed	surface	0.9632	1	ENSG00000105492	ENSP00000401502	CD327	Miscellaneous	StructuralAndAdhesion;IG_AdhesionProteins	103;149;163;212;233;258;294	7	103;149;163;212;233;258;294			1 - high confidence	1	ILQN[115]TSSLPVLEGQALR	258	O43699	Cell membrane (Single-pass type I membrane protein);Secreted	Alternative splicing;Cell adhesion;Cell membrane;Complete proteome;Disulfide bond;Glycoprotein;Immunoglobulin domain;Lectin;Membrane;Polymorphism;Reference proteome;Repeat;Secreted;Signal;Transmembrane;Transmembrane helix	UniRef100_O43699;UniRef90_O43699;UniRef50_O43699	link			HPA009084;HPA018198		946
OR1F1_HUMAN	O43749	Olfactory receptor 1F1	OR1F1	surface	pos. trainingset		312	7	0	NC:1-25;TM:26-47;CY:48-58;TM:59-79;NC:80-100;TM:101-120;CY:121-139;TM:140-161;NC:162-197;TM:198-221;CY:222-237;TM:238-260;NC:261-271;TM:272-292;CY:293-312	uniprot	surface	0.9888	1	ENSG00000168124	ENSP00000305424		Receptors	GPCR;Olf	5;65	1									Cell membrane (Multi-pass membrane protein)	Cell membrane;Complete proteome;Disulfide bond;G-protein coupled receptor;Glycoprotein;Membrane;Olfaction;Polymorphism;Receptor;Reference proteome;Sensory transduction;Transducer;Transmembrane;Transmembrane helix	UniRef100_O43749;UniRef90_O43749;UniRef50_O43749	link	Plasma membrane	Cytoskeleton;Cytosol;Endoplasmic Reticulum;Endosome;Extracellular space;Golgi apparatus;Lysosome;Mitochondrion;Nucleus;Peroxisome	no		4992
G6PT1_HUMAN	O43826	Glucose-6-phosphate translocase	SLC37A4	surface	machine learning		429	10	0	NC:1-5;TM:6-26;CY:27-82;TM:83-109;NC:110-135;TM:136-159;CY:160-167;TM:168-188;NC:189-223;TM:224-243;CY:244-259;TM:260-283;NC:284-302;TM:303-322;CY:323-328;TM:329-353;NC:354-364;TM:365-384;CY:385-395;TM:396-414;NC:415-429	phobius		0.6607	2				Transporters	SLC;MFS;SLC37	354	1									Endoplasmic reticulum membrane (Multi-pass membrane protein)	Alternative splicing;Complete proteome;Disease mutation;Endoplasmic reticulum;Glycogen storage disease;Membrane;Reference proteome;Sugar transport;Transmembrane;Transmembrane helix;Transport	UniRef100_O43826;UniRef90_O43826;UniRef50_O43826				no		2542
S28A2_HUMAN	O43868	Sodium/nucleoside cotransporter 2	SLC28A2	surface	machine learning		658	13	0	CY:1-79;TM:80-99;NC:100-104;TM:105-123;CY:124-144;TM:145-165;NC:166-172;TM:173-190;CY:191-197;TM:198-218;NC:219-256;TM:257-278;CY:279-289;TM:290-313;NC:314-332;TM:333-355;CY:356-361;TM:362-381;NC:382-422;TM:423-443;CY:444-452;TM:453-472;NC:473-526;TM:527-552;CY:553-563;TM:564-587;NC:588-658	phobius		0.8403	1	ENSG00000137860	ENSP00000315006		Transporters	SLC;Other;SLC28	238;538;600;605;624;653	5	238;605;624;653		146						Membrane (Multi-pass membrane protein)	Complete proteome;Membrane;Polymorphism;Reference proteome;Transmembrane;Transmembrane helix;Transport	UniRef100_O43868;UniRef90_O43868;UniRef50_O43868	link		Cytoskeleton;Cytosol;Endoplasmic Reticulum;Endosome;Extracellular space;Golgi apparatus;Lysosome;Mitochondrion;Nucleus;Peroxisome	HPA046068;HPA055623		9153
OR2T1_HUMAN	O43869	Olfactory receptor 2T1	OR2T1	surface	pos. trainingset		369	7	0	NC:1-74;TM:75-98;CY:99-109;TM:110-132;NC:133-151;TM:152-170;CY:171-189;TM:190-212;NC:213-246;TM:247-268;CY:269-287;TM:288-310;NC:311-322;TM:323-342;CY:343-369	uniprot		0.9102	1	ENSG00000175143;ENSG00000273508;ENSG00000275244	ENSP00000355430;ENSP00000479603;ENSP00000482752		Receptors	GPCR;Olf	56	1									Cell membrane (Multi-pass membrane protein)	Cell membrane;Complete proteome;Disulfide bond;G-protein coupled receptor;Glycoprotein;Membrane;Olfaction;Polymorphism;Receptor;Reference proteome;Sensory transduction;Transducer;Transmembrane;Transmembrane helix	UniRef100_O43869;UniRef90_O43869;UniRef50_Q8NHC8	link	Plasma membrane	Cytoskeleton;Cytosol;Endoplasmic Reticulum;Endosome;Extracellular space;Golgi apparatus;Lysosome;Mitochondrion;Nucleus;Peroxisome	HPA063064		26696
XPP2_HUMAN	O43895	Xaa-Pro aminopeptidase 2	XPNPEP2	surface	GPI (UniProt)		674	0	1	SP:1-21;NC:22-674	uniprot		0.7006	2 (nonTM)	ENSG00000122121	ENSP00000360147				35;49;65;278;291	5	35;49;65;278;291								Cell membrane (Lipid-anchor, GPI-anchor)	Aminopeptidase;Cell membrane;Complete proteome;Glycoprotein;GPI-anchor;Hydrolase;Lipoprotein;Manganese;Membrane;Metal-binding;Metalloprotease;Polymorphism;Protease;Reference proteome;Signal	UniRef100_O43895;UniRef90_O43895;UniRef50_O43895	link	Plasma membrane	Cytoskeleton;Cytosol;Endoplasmic Reticulum;Endosome;Extracellular space;Golgi apparatus;Lysosome;Mitochondrion;Nucleus;Peroxisome	HPA000339;CAB025136;CAB025269		7512
EFNA2_HUMAN	O43921	Ephrin-A2	EFNA2	surface	GPI (UniProt)		213	0	1	SP:1-26;NC:27-213	uniprot		0.7186	2 (nonTM)	ENSG00000099617	ENSP00000215368		Unclassified	Unclassified	42;174;188	3	42;174;188								Cell membrane (Lipid-anchor, GPI-anchor)	3D-structure;Cell membrane;Complete proteome;Disulfide bond;Glycoprotein;GPI-anchor;Lipoprotein;Membrane;Reference proteome;Signal	UniRef100_O43921;UniRef90_O43921;UniRef50_O43921	link	Plasma membrane	Cytoskeleton;Cytosol;Endoplasmic Reticulum;Endosome;Extracellular space;Golgi apparatus;Lysosome;Mitochondrion;Nucleus;Peroxisome	CAB005178		1943
MFS11_HUMAN	O43934	UNC93-like protein MFSD11	MFSD11	surface	machine learning		449	12	0	CY:1-6;TM:7-27;NC:28-46;TM:47-65;CY:66-76;TM:77-94;NC:95-99;TM:100-118;CY:119-137;TM:138-158;NC:159-169;TM:170-190;CY:191-238;TM:239-259;NC:260-276;TM:277-298;CY:299-309;TM:310-329;NC:330-352;TM:353-379;CY:380-386;TM:387-405;NC:406-410;TM:411-432;CY:433-449	phobius		0.6228	2	ENSG00000092931	ENSP00000337240;ENSP00000466613;ENSP00000464932;ENSP00000468309;ENSP00000485005		Unclassified	Unclassified	40;213;219	1									Membrane (Multi-pass membrane protein)	Alternative splicing;Complete proteome;Glycoprotein;Membrane;Phosphoprotein;Polymorphism;Reference proteome;Transmembrane;Transmembrane helix	UniRef100_O43934;UniRef90_Q8BJ51;UniRef50_Q8BJ51	link		Cytoskeleton;Cytosol;Endoplasmic Reticulum;Endosome;Extracellular space;Golgi apparatus;Lysosome;Mitochondrion;Nucleus;Peroxisome	HPA022001		79157
TM11D_HUMAN	O60235	Transmembrane protease serine 11D	TMPRSS11D	surface	pos. trainingset		418	1	0	CY:1-17;TM:18-42;NC:43-418	uniprot	surface	0.546	3	ENSG00000153802	ENSP00000283916		Enzymes	3.4	144	1	144;152								Cell membrane (Single-pass type II membrane protein);Secreted	Cell membrane;Complete proteome;Direct protein sequencing;Disulfide bond;Glycoprotein;Hydrolase;Membrane;Protease;Reference proteome;Secreted;Serine protease;Signal-anchor;Transmembrane;Transmembrane helix;Zymogen	UniRef100_O60235;UniRef90_O60235;UniRef50_O60235	link	Extracellular space;Plasma membrane	Cytoskeleton;Cytosol;Endoplasmic Reticulum;Endosome;Golgi apparatus;Lysosome;Mitochondrion;Nucleus;Peroxisome	HPA052834		9407
BAI2_HUMAN	O60241	Brain-specific angiogenesis inhibitor 2	BAI2	surface	pos. trainingset		1585	7	1	SP:1-32;NC:33-933;TM:934-957;CY:958-966;TM:967-986;NC:987-997;TM:998-1016;CY:1017-1037;TM:1038-1056;NC:1057-1075;TM:1076-1102;CY:1103-1121;TM:1122-1142;NC:1143-1153;TM:1154-1174;CY:1175-1585	uniprot	surface	0.9835	1	ENSG00000121753	ENSP00000362762		Receptors	GPCR;Adhesion	106;191;192;356;437;560;645;867	8			6;67;204;293;315;318;367;370;373;422;425;428;453;478;481;484;495;544;579;681;751;877;889;958;1013;1019;1043;1069;1124;1155;1168;1339;1510;1544;1571						Cell membrane (Multi-pass membrane protein)	Alternative splicing;Cell membrane;Complete proteome;Disulfide bond;G-protein coupled receptor;Glycoprotein;Membrane;Phosphoprotein;Receptor;Reference proteome;Repeat;Signal;Transducer;Transmembrane;Transmembrane helix	UniRef100_O60241;UniRef90_Q8CGM1;UniRef50_Q8CGM1	link	Plasma membrane	Cytoskeleton;Cytosol;Endoplasmic Reticulum;Endosome;Extracellular space;Golgi apparatus;Lysosome;Mitochondrion;Nucleus;Peroxisome	HPA052612;HPA054617		576
BAI3_HUMAN	O60242	Brain-specific angiogenesis inhibitor 3	BAI3	surface	machine learning		1522	7	1	SP:1-24;NC:25-879;TM:880-902;CY:903-911;TM:912-931;NC:932-943;TM:944-962;CY:963-982;TM:983-1001;NC:1002-1020;TM:1021-1044;CY:1045-1097;TM:1098-1120;NC:1121-1125;TM:1126-1150;CY:1151-1522	uniprot		0.988	1	ENSG00000135298	ENSP00000359630;ENSP00000441821		Receptors	GPCR;Adhesion	51;54;82;105;241;337;418;540;625;779;812;828;937;1456	13			29;57;174;205;297;300;348;351;354;403;406;409;441;458;461;464;475;524;559;661;731;822;834;903;958;964;988;1014;1100;1113;1470;1503						Cell membrane (Multi-pass membrane protein)	3D-structure;Alternative splicing;Cell membrane;Complete proteome;Disulfide bond;G-protein coupled receptor;Glycoprotein;Membrane;Phosphoprotein;Polymorphism;Receptor;Reference proteome;Repeat;Signal;Transducer;Transmembrane;Transmembrane helix	UniRef100_O60242;UniRef90_O60242;UniRef50_O60242	link			HPA015963		577
PCDH7_HUMAN	O60245	Protocadherin-7	PCDH7	surface	pos. trainingset		1069	1	1	SP:1-30;NC:31-877;TM:878-901;CY:902-1069	uniprot - CSPA confirmed	surface	0.9348	1	ENSG00000169851	ENSP00000355243		Miscellaneous	StructuralAndAdhesion;ProtocadherinsOther	79;518;689;747;780;822;840;845;1036	8	79;689;845			1 - high confidence	1	IDN[115]LTGELSTSER	79	O60245	Cell membrane (Single-pass type I membrane protein)	3D-structure;Alternative splicing;Calcium;Cell adhesion;Cell membrane;Complete proteome;Glycoprotein;Membrane;Phosphoprotein;Reference proteome;Repeat;Signal;Transmembrane;Transmembrane helix	UniRef100_O60245;UniRef90_O60245;UniRef50_O60245	link			HPA011866		5099
ADCY3_HUMAN	O60266	Adenylate cyclase type 3	ADCY3	surface	machine learning		1144	12	0	CY:1-77;TM:78-100;NC:101-105;TM:106-126;CY:127-137;TM:138-157;NC:158-168;TM:169-195;CY:196-225;TM:226-247;NC:248-383;TM:384-402;CY:403-632;TM:633-653;NC:654-663;TM:664-687;CY:688-707;TM:708-732;NC:733-752;TM:753-771;CY:772-776;TM:777-795;NC:796-838;TM:839-856;CY:857-1144	uniprot - CSPA confirmed		0.8902	1	ENSG00000138031	ENSP00000260600		Enzymes	4.6.1	317;509;535;736;828;1032	3	736;828			2 - putative	2	EHDLPMVALEQMQGFNPGLN[115]GTDR;PGLN[115]GTDR	828	O60266	Membrane (Multi-pass membrane protein)	Alternative splicing;ATP-binding;Calmodulin-binding;cAMP biosynthesis;Complete proteome;Glycoprotein;Lyase;Magnesium;Membrane;Metal-binding;Nucleotide-binding;Olfaction;Polymorphism;Reference proteome;Repeat;Sensory transduction;Transmembrane;Transmembrane helix	UniRef100_O60266;UniRef90_O60266;UniRef50_O60266	link		Cytoskeleton;Extracellular space	CAB010223;HPA051172		109
SUSD5_HUMAN	O60279	Sushi domain-containing protein 5	SUSD5	surface	machine learning		629	1	1	SP:1-35;NC:36-574;TM:575-597;CY:598-629	uniprot - CSPA confirmed		0.8244	1	ENSG00000173705	ENSP00000308727		Unclassified	Unclassified	47;323;354;453	4				1 - high confidence	1	VIYGNTDGPSGPFVGKN[115]DSK	354	O60279	Membrane (Single-pass type I membrane protein)	Complete proteome;Disulfide bond;Membrane;Polymorphism;Reference proteome;Signal;Sushi;Transmembrane;Transmembrane helix	UniRef100_O60279;UniRef90_O60279;UniRef50_O60279	link		Cytoskeleton;Cytosol;Endoplasmic Reticulum;Endosome;Extracellular space;Golgi apparatus;Lysosome;Mitochondrion;Nucleus;Peroxisome	HPA052788		26032
L37A3_HUMAN	O60309	Leucine-rich repeat-containing protein 37A3	LRRC37A3	surface	machine learning		1634	1	1	SP:1-37;NC:38-1581;TM:1582-1602;CY:1603-1634	uniprot		0.7745	1	ENSG00000176809	ENSP00000325713;ENSP00000464535		Miscellaneous	Unknown_function;LRRC37	296;314;864;900;943;1053;1079;1099;1386;1553	10		310;732;740;795	19						Membrane (Single-pass type I membrane protein)	Complete proteome;Glycoprotein;Leucine-rich repeat;Membrane;Polymorphism;Reference proteome;Repeat;Signal;Transmembrane;Transmembrane helix	UniRef100_O60309;UniRef90_A6NM11;UniRef50_A6NM11	link		Cytoskeleton;Cytosol;Endoplasmic Reticulum;Endosome;Extracellular space;Golgi apparatus;Lysosome;Mitochondrion;Nucleus;Peroxisome	HPA042121;HPA042701;HPA043056;HPA045090		374819
PCDGC_HUMAN	O60330	Protocadherin gamma-A12	PCDHGA12	surface	pos. trainingset		932	1	1	SP:1-28;NC:29-689;TM:690-714;CY:715-932	uniprot - CSPA confirmed	surface	0.8854	1	ENSG00000253159	ENSP00000252085		Miscellaneous	StructuralAndAdhesion;ProtocadherinsBeta	265;419;545;901	3				1 - high confidence	1	EQVPSYN[115]ITVTATDR	419	O60330	Cell membrane (Single-pass type I membrane protein)	Alternative splicing;Calcium;Cell adhesion;Cell membrane;Complete proteome;Glycoprotein;Membrane;Reference proteome;Repeat;Signal;Transmembrane;Transmembrane helix	UniRef100_O60330;UniRef90_O60330;UniRef50_O60330	link	Plasma membrane	Cytoskeleton;Cytosol;Endoplasmic Reticulum;Endosome;Extracellular space;Golgi apparatus;Lysosome;Mitochondrion;Nucleus;Peroxisome	HPA008755		26025
FZD6_HUMAN	O60353	Frizzled-6	FZD6	surface	machine learning		706	7	1	SP:1-20;NC:21-199;TM:200-222;CY:223-233;TM:234-254;NC:255-284;TM:285-310;CY:311-323;TM:324-345;NC:346-368;TM:369-393;CY:394-412;TM:413-437;NC:438-472;TM:473-494;CY:495-706	uniprot		0.9361	1	ENSG00000164930	ENSP00000351605;ENSP00000429055		Receptors	GPCR;Frizzled	38;352	2	38	136;547;548;555;561;562;666;673;674;675;678;679;684;685							Apical cell membrane (Multi-pass membrane protein);Cell membrane (Multi-pass membrane protein);Cell surface;Cytoplasmic vesicle membrane (Multi-pass membrane protein);Membrane (Multi-pass membrane protein)	Alternative splicing;Cell membrane;Complete proteome;Cytoplasmic vesicle;Developmental protein;Disease mutation;Disulfide bond;G-protein coupled receptor;Glycoprotein;Membrane;Polymorphism;Receptor;Reference proteome;Signal;Transducer;Transmembrane;Transmembrane helix;Ubl conjugation;Wnt signaling pathway	UniRef100_O60353;UniRef90_O60353;UniRef50_O60353	link	Plasma membrane	Cytoskeleton;Extracellular space;Nucleus	HPA017991		8323
CCG3_HUMAN	O60359	Voltage-dependent calcium channel gamma-3 subunit	CACNG3	surface	machine learning		315	4	0	CY:1-8;TM:9-30;NC:31-104;TM:105-124;CY:125-133;TM:134-158;NC:159-177;TM:178-201;CY:202-315	phobius		0.7186	2	ENSG00000006116	ENSP00000005284		Transporters	AuxillaryTransportUnit;CACNG	48;293	1			33;64;177						Membrane (Multi-pass membrane protein)	Calcium;Calcium channel;Calcium transport;Complete proteome;Ion channel;Ion transport;Membrane;Reference proteome;Transmembrane;Transmembrane helix;Transport;Voltage-gated channel	UniRef100_O60359;UniRef90_O60359;UniRef50_Q9UBN1	link	Plasma membrane	Cytoskeleton;Cytosol;Endoplasmic Reticulum;Endosome;Extracellular space;Golgi apparatus;Lysosome;Mitochondrion;Nucleus;Peroxisome	HPA059010		10368
NMD3B_HUMAN	O60391	Glutamate receptor ionotropic, NMDA 3B	GRIN3B	surface	machine learning		1043	3	1	SP:1-22;NC:23-570;TM:571-591;CY:592-643;TM:644-668;NC:669-827;TM:828-850;CY:851-1043	uniprot		0.7884	1	ENSG00000116032	ENSP00000234389		Transporters	Channels;Ligand_gated_ion_channels;Glutamate	69;344;451;465;609;786	5			575						Cell junction, synapse, postsynaptic cell membrane;Cell membrane (Multi-pass membrane protein)	Calcium;Cell junction;Cell membrane;Complete proteome;Glycoprotein;Ion channel;Ion transport;Ligand-gated ion channel;Magnesium;Membrane;Polymorphism;Postsynaptic cell membrane;Receptor;Reference proteome;Signal;Synapse;Transmembrane;Transmembrane helix;Transport	UniRef100_O60391;UniRef90_O60391;UniRef50_Q8VHN2	link	Plasma membrane	Cytoskeleton;Cytosol;Endoplasmic Reticulum;Endosome;Extracellular space;Golgi apparatus;Lysosome;Mitochondrion;Nucleus;Peroxisome	no	DB00145;DB01159;DB01173;DB00659;DB00289;DB00312;DB00418;DB00996;DB01174;DB04896;DB06738	116444
O10H2_HUMAN	O60403	Olfactory receptor 10H2	OR10H2	surface	pos. trainingset		315	7	0	NC:1-24;TM:25-47;CY:48-58;TM:59-79;NC:80-99;TM:100-120;CY:121-140;TM:141-164;NC:165-194;TM:195-222;CY:223-241;TM:242-261;NC:262-272;TM:273-293;CY:294-315	uniprot		0.9541	1	ENSG00000171942	ENSP00000306095		Receptors	GPCR;Olf	5	1									Cell membrane (Multi-pass membrane protein)	Cell membrane;Complete proteome;Disulfide bond;G-protein coupled receptor;Glycoprotein;Membrane;Olfaction;Polymorphism;Receptor;Reference proteome;Sensory transduction;Transducer;Transmembrane;Transmembrane helix	UniRef100_O60403;UniRef90_O60403;UniRef50_O60404	link	Plasma membrane	Cytoskeleton;Cytosol;Endoplasmic Reticulum;Endosome;Extracellular space;Golgi apparatus;Lysosome;Mitochondrion;Nucleus;Peroxisome	no		26538
O10H3_HUMAN	O60404	Olfactory receptor 10H3	OR10H3	surface	pos. trainingset		316	7	0	NC:1-24;TM:25-48;CY:49-59;TM:60-79;NC:80-98;TM:99-121;CY:122-141;TM:142-165;NC:166-196;TM:197-223;CY:224-242;TM:243-262;NC:263-273;TM:274-294;CY:295-316	uniprot	surface	0.7525	1	ENSG00000171936	ENSP00000307130		Receptors	GPCR;Olf		0									Cell membrane (Multi-pass membrane protein)	Cell membrane;Complete proteome;Disulfide bond;G-protein coupled receptor;Membrane;Olfaction;Polymorphism;Receptor;Reference proteome;Sensory transduction;Transducer;Transmembrane;Transmembrane helix	UniRef100_O60404;UniRef90_O60404;UniRef50_O60404	link	Plasma membrane	Cytoskeleton;Cytosol;Endoplasmic Reticulum;Endosome;Extracellular space;Golgi apparatus;Lysosome;Mitochondrion;Nucleus;Peroxisome	no		26532
OR7C2_HUMAN	O60412	Olfactory receptor 7C2	OR7C2	surface	pos. trainingset		319	7	0	NC:1-24;TM:25-47;CY:48-58;TM:59-78;NC:79-97;TM:98-120;CY:121-139;TM:140-158;NC:159-196;TM:197-218;CY:219-237;TM:238-259;NC:260-270;TM:271-290;CY:291-319	uniprot	surface	0.9781	1	ENSG00000127529	ENSP00000248072		Receptors	GPCR;Olf	5;65	1									Cell membrane (Multi-pass membrane protein)	Cell membrane;Complete proteome;Disulfide bond;G-protein coupled receptor;Glycoprotein;Membrane;Olfaction;Polymorphism;Receptor;Reference proteome;Sensory transduction;Transducer;Transmembrane;Transmembrane helix	UniRef100_O60412;UniRef90_O60412;UniRef50_O60412	link	Plasma membrane	Cytoskeleton;Cytosol;Endoplasmic Reticulum;Endosome;Extracellular space;Golgi apparatus;Lysosome;Mitochondrion;Nucleus;Peroxisome	HPA047295		26658
OR1I1_HUMAN	O60431	Olfactory receptor 1I1	OR1I1	surface	pos. trainingset		355	7	0	NC:1-25;TM:26-50;CY:51-59;TM:60-82;NC:83-101;TM:102-123;CY:124-133;TM:134-154;NC:155-196;TM:197-221;CY:222-239;TM:240-261;NC:262-272;TM:273-292;CY:293-355	uniprot		0.7026	2	ENSG00000094661	ENSP00000209540		Receptors	GPCR;Olf	65	0									Cell membrane (Multi-pass membrane protein)	Cell membrane;Complete proteome;G-protein coupled receptor;Membrane;Olfaction;Polymorphism;Receptor;Reference proteome;Sensory transduction;Transducer;Transmembrane;Transmembrane helix	UniRef100_O60431;UniRef90_O60431;UniRef50_O43749	link	Plasma membrane	Cytoskeleton;Cytosol;Endoplasmic Reticulum;Endosome;Extracellular space;Golgi apparatus;Lysosome;Mitochondrion;Nucleus;Peroxisome	no		126370
LY75_HUMAN	O60449	Lymphocyte antigen 75	LY75	surface	machine learning		1722	1	1	SP:1-31;NC:32-1668;TM:1669-1691;CY:1692-1722	uniprot - CSPA confirmed		0.9521	1			CD205	Receptors	SCAR;MacrophageMannoseR	135;345;377;457;529;843;865;934;1076;1103;1158;1225;1320;1392;1535;1593;1626;1642	18	135;345;377;457;529;843;865;934;1076;1103;1158;1225;1320;1392;1535;1593;1626;1642			1 - high confidence	29	DGHGTAISN[115]ASDVWK;GHGTAISN[115]ASDVWK;KPLN[115]NTVELTDVWTY;KPLN[115]NTVELTDVWTYSDTR;YLLVN[115]ESNSWDK;LLVN[115]ESNSWDK;LVN[115]ESNSWDK;TLTYWDENEPNVPYN[115]K;TYWDENEPNVPYN[115]K;WDENEPNVPYN[115]K;IYEDEVPFGTNCN[115]LTITSR;IYEDEVPFGTN[115]CN[115]LTITSR;GTNCN[115]LTITSR;NKIAN[115]ISGDGQK;IAN[115]ISGDGQK;LPFICEKYN[115]VSSLEK;YN[115]VSSLEK;SPFTGTWN[115]FTSCSER;FTGTWN[115]FTSCSER;TGTWN[115]FTSCSER;QT…	135;345;377;457;529;865;934;1076;1103;1225;1392;1593;1642	O60449	Membrane (Single-pass type I membrane protein)	Alternative splicing;Complete proteome;Direct protein sequencing;Disulfide bond;Endocytosis;Glycoprotein;Lectin;Membrane;Phosphoprotein;Polymorphism;Receptor;Reference proteome;Repeat;Signal;Transmembrane;Transmembrane helix	UniRef100_O60449;UniRef90_O60449;UniRef50_O60449				no		100526664;4065
NRP2_HUMAN	O60462	Neuropilin-2	NRP2	surface	machine learning		931	1	1	SP:1-22;NC:23-864;TM:865-890;CY:891-931	uniprot - CSPA confirmed		0.9261	1	ENSG00000118257	ENSP00000272849;ENSP00000387519		Receptors	Other_receptors;Neuropilin	152;157;629;839	4	152;157;629;839			1 - high confidence	3	TGSEDCSKN[115]FTSPN[115]GTIESPGFPEK;NFTSPN[115]GTIESPGFPEK;N[115]FTSPN[115]GTIESPGFPEK	152;157	O60462	Membrane (Single-pass type I membrane protein);Secreted	3D-structure;Alternative splicing;Calcium;Complete proteome;Developmental protein;Differentiation;Disulfide bond;Glycoprotein;Heparin-binding;Membrane;Metal-binding;Neurogenesis;Polymorphism;Receptor;Reference proteome;Repeat;Secreted;Signal;Transmembrane;Transmembrane helix	UniRef100_O60462;UniRef90_O35375;UniRef50_O35375	link			HPA039980		8828
DSCAM_HUMAN	O60469	Down syndrome cell adhesion molecule	DSCAM	surface	machine learning		2012	1	1	SP:1-17;NC:18-1594;TM:1595-1616;CY:1617-2012	uniprot		0.994	1	ENSG00000171587	ENSP00000383303		Miscellaneous	StructuralAndAdhesion;IG_AdhesionProteins	28;78;470;487;512;556;658;666;710;748;795;924;1142;1160;1250;1271;1324;1341;1488	19	28;78;106;470;487;512;556;658;666;710;748;795;924;1142;1160;1250;1271;1324;1341;1488;1729								Cell membrane (Single-pass type I membrane protein);Secreted	Alternative splicing;Cell adhesion;Cell membrane;Complete proteome;Disulfide bond;Glycoprotein;Immunoglobulin domain;Membrane;Neurogenesis;Phosphoprotein;Polymorphism;Reference proteome;Repeat;Secreted;Signal;Transmembrane;Transmembrane helix	UniRef100_O60469;UniRef90_Q9ERC8;UniRef50_Q9ERC8	link	Plasma membrane	Cytoskeleton;Cytosol;Endoplasmic Reticulum;Endosome;Golgi apparatus;Lysosome;Mitochondrion;Nucleus;Peroxisome	HPA019324		1826
G137B_HUMAN	O60478	Integral membrane protein GPR137B	GPR137B	surface	machine learning		399	7	0	NC:1-46;TM:47-68;CY:69-79;TM:80-100;NC:101-111;TM:112-136;CY:137-155;TM:156-180;NC:181-192;TM:193-214;CY:215-233;TM:234-258;NC:259-290;TM:291-313;CY:314-399	uniprot		0.7206	2	ENSG00000077585	ENSP00000355551		Unclassified	Unclassified	26;173;198;263;275	3	26;173;198;263;275;317								Lysosome membrane (Multi-pass membrane protein)	Complete proteome;Glycoprotein;Lysosome;Membrane;Reference proteome;Transmembrane;Transmembrane helix	UniRef100_O60478;UniRef90_O60478;UniRef50_Q96N19-5	link		Cytoskeleton;Cytosol;Endoplasmic Reticulum;Endosome;Extracellular space;Golgi apparatus;Lysosome;Mitochondrion;Nucleus;Peroxisome	HPA026422		7107
PLXC1_HUMAN	O60486	Plexin-C1	PLXNC1	surface	machine learning		1568	1	1	SP:1-34;NC:35-944;TM:945-966;CY:967-1568	uniprot - CSPA confirmed		0.9042	1	ENSG00000136040	ENSP00000258526	CD232	Receptors	Other_receptors;Plexin	86;141;149;241;252;386;407;548;553;582;588;591;653;686;692;715;741;771;796;821;871;890;895;920;1050;1062;1078;1211;1219;1245;1296;1308	24			1188	1 - high confidence	17	DQAGN[115]CTEPVSLAPPAR;DQAGN[115]CTEPVSLAPPARPR;GACEVRPLGN[115]LSR;CEVRPLGN[115]LSR;RPLGN[115]LSR;N[115]GTEVVSCHPQGSTAGVVYR;VQPIASSTLIHSDLTSVYGTVVMN[115]R;SVYGTVVMN[115]R;VILGEN[115]LTSNCPEVIYEIK;FN[115]FTNCSSLK;FN[115]FTN[115]CSSLK;SNVIVTGAN[115]FTR;SN[115]VIVTGAN[115]FTR;ASN[115]ITMILK;GTSTCDKDVIQVSHVLN[115]DTHMK;DVIQVSHVLN[115]DTHMK;ENDNFN[115]ISK	86;141;149;386;407;588;591;686;692;715;871	O60486	Membrane (Single-pass type I membrane protein)	3D-structure;Complete proteome;Disulfide bond;Glycoprotein;Membrane;Polymorphism;Reference proteome;Signal;Transmembrane;Transmembrane helix	UniRef100_O60486;UniRef90_O60486;UniRef50_O60486	link		Extracellular space	CAB026155		10154
MPZL2_HUMAN	O60487	Myelin protein zero-like protein 2	MPZL2	surface	machine learning		215	1	1	SP:1-26;NC:27-151;TM:152-175;CY:176-215	uniprot - CSPA confirmed		0.8064	1	ENSG00000149573	ENSP00000278937;ENSP00000408362		Miscellaneous	StructuralAndAdhesion;IG_MPZ	39;118	2				1 - high confidence	2	VLEAVN[115]GTDAR;LQFDDN[115]GTYTCQVK	39;118	O60487	Membrane (Single-pass type I membrane protein)	Cell adhesion;Complete proteome;Disulfide bond;Glycoprotein;Immunoglobulin domain;Membrane;Reference proteome;Signal;Transmembrane;Transmembrane helix	UniRef100_O60487;UniRef90_O60487;UniRef50_O60487	link		Cytosol;Endoplasmic Reticulum;Endosome;Extracellular space;Golgi apparatus;Lysosome;Mitochondrion;Nucleus;Peroxisome	HPA060740		10205
NPHN_HUMAN	O60500	Nephrin	NPHS1	surface	machine learning		1241	1	1	SP:1-27;NC:28-1060;TM:1061-1082;CY:1083-1241	uniprot		0.9301	1	ENSG00000161270	ENSP00000368190		Unclassified	Unclassified	40;356;401;547;553;564;577;680;708;908;1077	10	40;356;401;547;564;680;708		375						Cell membrane (Single-pass type I membrane protein)	Alternative splicing;Cell adhesion;Cell membrane;Complete proteome;Developmental protein;Disease mutation;Disulfide bond;Glycoprotein;Immunoglobulin domain;Membrane;Myogenesis;Phosphoprotein;Polymorphism;Reference proteome;Repeat;Signal;Transmembrane;Transmembrane helix	UniRef100_O60500;UniRef90_O60500;UniRef50_O60500	link	Plasma membrane	Cytoskeleton;Cytosol;Endoplasmic Reticulum;Endosome;Extracellular space;Golgi apparatus;Lysosome;Nucleus;Peroxisome	CAB035555		4868
ADCY9_HUMAN	O60503	Adenylate cyclase type 9	ADCY9	surface	machine learning		1353	12	0	CY:1-117;TM:118-136;NC:137-141;TM:142-164;CY:165-172;TM:173-195;NC:196-217;TM:218-235;CY:236-241;TM:242-261;NC:262-280;TM:281-301;CY:302-787;TM:788-809;NC:810-820;TM:821-843;CY:844-862;TM:863-884;NC:885-891;TM:892-911;CY:912-921;TM:922-939;NC:940-976;TM:977-996;CY:997-1353	uniprot - CSPA confirmed		0.6786	2	ENSG00000162104	ENSP00000294016		Enzymes	4.6.1	206;409;613;660;955;964;1066;1348	3	206;660			2 - putative	3	GDSSN[115]LTATAR;YVSLCPDSSVLTSPLDAVQN[115]FSSER;NPCN[115]SSVPR	206;955;964	O60503	Membrane (Multi-pass membrane protein)	ATP-binding;cAMP biosynthesis;Complete proteome;Glycoprotein;Lyase;Magnesium;Membrane;Metal-binding;Nucleotide-binding;Phosphoprotein;Polymorphism;Reference proteome;Repeat;Transmembrane;Transmembrane helix	UniRef100_O60503;UniRef90_O60503;UniRef50_O60503	link		Extracellular space	HPA041328;HPA044225		115
TLR5_HUMAN	O60602	Toll-like receptor 5	TLR5	surface	machine learning		858	1	1	SP:1-20;NC:21-639;TM:640-660;CY:661-858	uniprot		0.7006	2	ENSG00000187554	ENSP00000355846;ENSP00000440643		Receptors	Other_receptors;TOLL	37;46;245;342;422;595;598	7									Membrane (Single-pass type I membrane protein)	3D-structure;Complete proteome;Direct protein sequencing;Disulfide bond;Glycoprotein;Immunity;Inflammatory response;Innate immunity;Leucine-rich repeat;Membrane;Phosphoprotein;Polymorphism;Receptor;Reference proteome;Repeat;Signal;Systemic lupus erythematosus;Transmembrane;Transmembrane helix	UniRef100_O60602;UniRef90_O60602;UniRef50_O60602	link			CAB009013;HPA015573		7100
TLR2_HUMAN	O60603	Toll-like receptor 2	TLR2	surface	machine learning		784	1	1	SP:1-18;NC:19-588;TM:589-610;CY:611-784	uniprot - CSPA confirmed		0.8703	1	ENSG00000137462	ENSP00000260010	CD282	Receptors	Other_receptors;TOLL	114;199;414;442	4	114;199;414;442	244	6;9;119;386;434;558;616;622;624;654;684;712;764;775	1 - high confidence	3	SIQN[115]VSHLILH;N[115]LTNIDISK;YLN[115]LSSTR	199;414;442	O60603	Membrane (Single-pass type I membrane protein)	3D-structure;Complete proteome;Disulfide bond;Glycoprotein;Immunity;Inflammatory response;Innate immunity;Leucine-rich repeat;Membrane;Polymorphism;Receptor;Reference proteome;Repeat;Signal;Transmembrane;Transmembrane helix	UniRef100_O60603;UniRef90_O60603;UniRef50_O60603	link	Plasma membrane	Cytoskeleton;Extracellular space;Nucleus	no	DB00045	7097
GFRA3_HUMAN	O60609	GDNF family receptor alpha-3	GFRA3	surface	GPI (UniProt)		400	0	1	SP:1-29;NC:30-400	uniprot		0.7345	2 (nonTM)	ENSG00000146013	ENSP00000274721		Unclassified	Unclassified	95;148;309	3	95;148;309								Cell membrane (Lipid-anchor, GPI-anchor)	3D-structure;Alternative splicing;Cell membrane;Complete proteome;Direct protein sequencing;Glycoprotein;GPI-anchor;Lipoprotein;Membrane;Receptor;Reference proteome;Signal	UniRef100_O60609;UniRef90_O60609;UniRef50_O60609	link	Plasma membrane	Cytoskeleton;Extracellular space	HPA020731		2676
TSN1_HUMAN	O60635	Tetraspanin-1	TSPAN1	surface	machine learning		241	4	0	CY:1-11;TM:12-34;NC:35-53;TM:54-76;CY:77-84;TM:85-110;NC:111-212;TM:213-236;CY:237-241	uniprot - CSPA confirmed		0.7725	1	ENSG00000117472	ENSP00000361072		Miscellaneous	Other;Tetraspanin	141;154;178;184	4				2 - putative	1	DYGSQEDFTQVWN[115]TTMK	141	O60635	Lysosome membrane (Multi-pass membrane protein)	Complete proteome;Glycoprotein;Lysosome;Membrane;Polymorphism;Reference proteome;Transmembrane;Transmembrane helix	UniRef100_O60635;UniRef90_O60635;UniRef50_O60635	link			HPA011909		10103
TSN2_HUMAN	O60636	Tetraspanin-2	TSPAN2	surface	machine learning		221	4	0	CY:1-11;TM:12-35;NC:36-54;TM:55-78;CY:79-86;TM:87-111;NC:112-187;TM:188-213;CY:214-221	uniprot - CSPA confirmed		0.7405	2	ENSG00000134198	ENSP00000358529		Miscellaneous	Other;Tetraspanin	139	1				2 - putative	2	GKGN[115]GTLITFH;GKGN[115]GTLITFHSTFQCCGK	139	O60636	Membrane (Multi-pass membrane protein)	Alternative splicing;Complete proteome;Glycoprotein;Membrane;Polymorphism;Reference proteome;Transmembrane;Transmembrane helix	UniRef100_O60636;UniRef90_O60636;UniRef50_Q922J6	link		Cytoskeleton;Cytosol;Endoplasmic Reticulum;Endosome;Extracellular space;Golgi apparatus;Lysosome;Mitochondrion;Nucleus;Peroxisome	HPA015640		10100
TSN3_HUMAN	O60637	Tetraspanin-3	TSPAN3	surface	machine learning		253	4	0	CY:1-11;TM:12-36;NC:37-47;TM:48-74;CY:75-82;TM:83-107;NC:108-211;TM:212-235;CY:236-253	uniprot - CSPA confirmed		0.8244	1	ENSG00000140391	ENSP00000267970		Miscellaneous	Other;Tetraspanin	127;152;167;183	4				2 - putative	9	SIQKVYKTYN[115]GTNPDAASR;VYKTYN[115]GTNPDAASR;TYN[115]GTNPDAASR;TYN[115]GTN[115]PDAASR;YN[115]GTNPDAASR;GIHN[115]YSDWENTDWFK;N[115]QSVPLSCCR;ETASNCN[115]GSLAHPSDLYAEGCEALVVK;ETASN[115]CN[115]GSLAHPSDLYAEGCEALVVK	127;152;167;183	O60637	Membrane (Multi-pass membrane protein)	Alternative splicing;Complete proteome;Glycoprotein;Membrane;Reference proteome;Transmembrane;Transmembrane helix	UniRef100_O60637;UniRef90_O60637;UniRef50_O60637	link		Cytoskeleton;Cytosol;Endoplasmic Reticulum;Endosome;Extracellular space;Golgi apparatus;Lysosome;Mitochondrion;Nucleus;Peroxisome	HPA015996		10099
MOT2_HUMAN	O60669	Monocarboxylate transporter 2	SLC16A7	surface	pos. trainingset		478	12	0	CY:1-17;TM:18-36;NC:37-57;TM:58-80;CY:81-87;TM:88-109;NC:110-115;TM:116-138;CY:139-146;TM:147-166;NC:167-175;TM:176-198;CY:199-246;TM:247-269;NC:270-280;TM:281-303;CY:304-314;TM:315-335;NC:336-340;TM:341-359;CY:360-370;TM:371-393;NC:394-404;TM:405-427;CY:428-478	uniprot	surface	0.452	3	ENSG00000118596	ENSP00000261187;ENSP00000448071;ENSP00000448742;ENSP00000449547		Transporters	SLC;MFS;SLC16	201;209	0	201;209								Cell membrane (Multi-pass membrane protein)	Cell membrane;Complete proteome;Membrane;Polymorphism;Reference proteome;Symport;Transmembrane;Transmembrane helix;Transport	UniRef100_O60669;UniRef90_O60669;UniRef50_O60669	link	Plasma membrane	Cytoskeleton;Cytosol;Endoplasmic Reticulum;Endosome;Extracellular space;Golgi apparatus;Lysosome;Mitochondrion;Nucleus;Peroxisome	HPA005911	DB00119	9194
ABCC9_HUMAN	O60706	ATP-binding cassette sub-family C member 9	ABCC9	surface	machine learning		1549	15	0	NC:1-30;TM:31-50;CY:51-70;TM:71-92;NC:93-103;TM:104-122;CY:123-132;TM:133-151;NC:152-163;TM:164-187;CY:188-304;TM:305-323;NC:324-350;TM:351-369;CY:370-424;TM:425-449;NC:450-454;TM:455-474;CY:475-531;TM:532-556;NC:557-574;TM:575-596;CY:597-986;TM:987-1014;NC:1015-1033;TM:1034-1057;CY:1058-1124;TM:1125-1149;NC:1150-1246;TM:1247-1266;CY:1267-1549	uniprot		0.8184	1	ENSG00000069431	ENSP00000261201		Transporters	Active_transporters;ABCC	9;280;326;330;333;334;402;735;763;769;811;966;1025;1448	6									Membrane (Multi-pass membrane protein)	Alternative splicing;ATP-binding;Atrial fibrillation;Cardiomyopathy;Complete proteome;Disease mutation;Glycoprotein;Membrane;Nucleotide-binding;Polymorphism;Receptor;Reference proteome;Repeat;Transmembrane;Transmembrane helix;Transport	UniRef100_O60706;UniRef90_O60706;UniRef50_O60706	link			HPA007279	DB00171;DB01016	10060
GALR3_HUMAN	O60755	Galanin receptor type 3	GALR3	surface	pos. trainingset		368	7	0	NC:1-17;TM:18-43;CY:44-58;TM:59-80;NC:81-99;TM:100-119;CY:120-139;TM:140-161;NC:162-183;TM:184-204;CY:205-235;TM:236-254;NC:255-261;TM:262-282;CY:283-368	uniprot	surface	0.8859	1	ENSG00000128310	ENSP00000249041		Receptors	GPCR;Rhodopsin	6	1									Cell membrane (Multi-pass membrane protein)	Cell membrane;Complete proteome;Disulfide bond;G-protein coupled receptor;Glycoprotein;Lipoprotein;Membrane;Palmitate;Polymorphism;Receptor;Reference proteome;Transducer;Transmembrane;Transmembrane helix	UniRef100_O60755;UniRef90_O60755;UniRef50_O60755	link	Plasma membrane	Cytoskeleton;Cytosol;Endoplasmic Reticulum;Endosome;Extracellular space;Golgi apparatus;Lysosome;Mitochondrion;Nucleus;Peroxisome	no		8484
S19A2_HUMAN	O60779	Thiamine transporter 1	SLC19A2	surface	machine learning		497	12	0	CY:1-28;TM:29-47;NC:48-72;TM:73-92;CY:93-99;TM:100-118;NC:119-128;TM:129-149;CY:150-163;TM:164-185;NC:186-190;TM:191-209;CY:210-294;TM:295-313;NC:314-333;TM:334-354;CY:355-360;TM:361-379;NC:380-385;TM:386-411;CY:412-419;TM:420-443;NC:444-455;TM:456-478;CY:479-497	uniprot - CSPA confirmed		0.6108	2	ENSG00000117479	ENSP00000236137		Transporters	SLC;MFS;SLC19	63;314;414	2			298;358	2 - putative	2	LLGPDKN[115]LTER;LGPDKN[115]LTER	63	O60779	Membrane (Multi-pass membrane protein)	Acetylation;Alternative splicing;Complete proteome;Deafness;Diabetes mellitus;Disease mutation;Glycoprotein;Membrane;Reference proteome;Transmembrane;Transmembrane helix;Transport	UniRef100_O60779;UniRef90_O60779;UniRef50_O60779	link		Cytoskeleton;Cytosol;Endoplasmic Reticulum;Endosome;Extracellular space;Golgi apparatus;Lysosome;Mitochondrion;Nucleus;Peroxisome	HPA006119;HPA016599	DB00152	10560
ETBR2_HUMAN	O60883	Prosaposin receptor GPR37L1	GPR37L1	surface	pos. trainingset		481	7	1	SP:1-24;NC:25-129;TM:130-156;CY:157-167;TM:168-188;NC:189-207;TM:208-227;CY:228-247;TM:248-271;NC:272-309;TM:310-333;CY:334-360;TM:361-385;NC:386-397;TM:398-419;CY:420-481	uniprot	surface	0.8717	1	ENSG00000170075	ENSP00000356251		Receptors	GPCR;Rhodopsin	105;148;358;449	1									Cell membrane (Multi-pass membrane protein)	Cell membrane;Complete proteome;Disulfide bond;G-protein coupled receptor;Glycoprotein;Membrane;Polymorphism;Receptor;Reference proteome;Signal;Transducer;Transmembrane;Transmembrane helix	UniRef100_O60883;UniRef90_O60883;UniRef50_O60883	link	Plasma membrane	Cytoskeleton;Cytosol;Endoplasmic Reticulum;Endosome;Extracellular space;Golgi apparatus;Lysosome;Mitochondrion;Nucleus;Peroxisome	no		9283
RAMP2_HUMAN	O60895	Receptor activity-modifying protein 2	RAMP2	surface	machine learning		175	1	1	SP:1-42;NC:43-144;TM:145-166;CY:167-175	uniprot		0.8383	1	ENSG00000131477	ENSP00000253796		Receptors	Other_receptors;RAMP	130	1	130		83						Membrane (Single-pass type I membrane protein)	3D-structure;Alternative splicing;Complete proteome;Disulfide bond;Glycoprotein;Membrane;Receptor;Reference proteome;Signal;Transmembrane;Transmembrane helix;Transport	UniRef100_O60895;UniRef90_O60895;UniRef50_O60895	link		Cytoskeleton;Cytosol;Endoplasmic Reticulum;Endosome;Extracellular space;Golgi apparatus;Mitochondrion;Nucleus;Peroxisome	no	DB01278	10266
RAMP3_HUMAN	O60896	Receptor activity-modifying protein 3	RAMP3	surface	pos. trainingset		148	1	1	SP:1-27;NC:28-117;TM:118-139;CY:140-148	uniprot - CSPA confirmed	surface	0.7557	1	ENSG00000122679	ENSP00000242249;ENSP00000419012		Receptors	Other_receptors;RAMP	29;58;71;103	4	29;58;71;103			1 - high confidence	1	QFFSN[115]CTVDR	103	O60896	Cell membrane (Single-pass type I membrane protein);Membrane (Single-pass type I membrane protein)	Cell membrane;Complete proteome;Disulfide bond;Glycoprotein;Membrane;Polymorphism;Receptor;Reference proteome;Signal;Transmembrane;Transmembrane helix;Transport	UniRef100_O60896;UniRef90_O60896;UniRef50_O60896	link		Cytoskeleton;Cytosol;Endoplasmic Reticulum;Endosome;Extracellular space;Golgi apparatus;Mitochondrion;Nucleus;Peroxisome	no	DB01278	10268
CTNS_HUMAN	O60931	Cystinosin	CTNS	surface	machine learning		367	7	0	NC:1-120;TM:121-143;CY:144-162;TM:163-186;NC:187-205;TM:206-226;CY:227-236;TM:237-256;NC:257-261;TM:262-282;CY:283-299;TM:300-318;NC:319-336;TM:337-357;CY:358-367	uniprot - CSPA confirmed		0.7705	1	ENSG00000040531	ENSP00000046640		Unclassified	Unclassified	36;41;51;66;84;104;107;166	7	36;41;51;66;84;104;107;166			2 - putative	1	LHGN[115]HSN[115]QTGPR	104;107	O60931	Lysosome membrane (Multi-pass membrane protein);Melanosome;Cell membrane (Multi-pass membrane protein);Lysosome membrane (Multi-pass membrane protein)	Alternative splicing;Cell membrane;Complete proteome;Disease mutation;Glycoprotein;Lysosome;Melanin biosynthesis;Membrane;Polymorphism;Reference proteome;Repeat;Transmembrane;Transmembrane helix;Transport	UniRef100_O60931;UniRef90_O60931;UniRef50_O60931	link			HPA046947	DB00138	1497
SCN2B_HUMAN	O60939	Sodium channel subunit beta-2	SCN2B	surface	pos. trainingset		215	1	1	SP:1-29;NC:30-157;TM:158-180;CY:181-215	uniprot - CSPA confirmed	surface	0.8372	1	ENSG00000149575	ENSP00000278947		Transporters	AuxillaryTransportUnit;SodiumChannelBeta	42;66;74	3				1 - high confidence	1	MEVTVPATLNVLN[115]GSDAR	42	O60939	Membrane (Single-pass type I membrane protein)	Atrial fibrillation;Brugada syndrome;Complete proteome;Disease mutation;Disulfide bond;Glycoprotein;Immunoglobulin domain;Ion channel;Ion transport;Membrane;Polymorphism;Reference proteome;Signal;Sodium;Sodium channel;Sodium transport;Transmembrane;Transmembrane helix;Transport;Voltage-gated channel	UniRef100_O60939;UniRef90_O60939;UniRef50_O60939	link	Plasma membrane	Cytoskeleton;Cytosol;Endoplasmic Reticulum;Endosome;Extracellular space;Golgi apparatus;Lysosome;Mitochondrion;Nucleus;Peroxisome	HPA012585	DB00909;DB00313	6327
ENK19_HUMAN	O71037	Endogenous retrovirus group K member 19 Env polyprotein	ERVK-19	surface	machine learning		699	1	1	SP:1-89;NC:90-632;TM:633-655;CY:656-699	uniprot		0.8842	1				Miscellaneous	Other;HERV3	100;128;153;274;355;372;461;507;554;566;585	11									Virion;Cell membrane (Peripheral membrane protein);Cell membrane (Single-pass type I membrane protein)	Cell membrane;Cleavage on pair of basic residues;Complete proteome;Disulfide bond;ERV;Glycoprotein;Membrane;Reference proteome;Signal;Transmembrane;Transmembrane helix;Transposable element;Viral envelope protein;Virion	UniRef100_O71037;UniRef90_O42043;UniRef50_O42043				no
FCG3B_HUMAN	O75015	Low affinity immunoglobulin gamma Fc region receptor III-B	FCGR3B	surface	GPI (UniProt)		233	0	1	SP:1-20;NC:21-233	uniprot - CSPA based sp-noncyt - CSPA confirmed		0.8064	1 (nonTM)	ENSG00000162747	ENSP00000294800;ENSP00000356941	CD16b	Receptors	IG;FcR	56;63;82;92;180;187	6	56;63;82;92;180;187		2;34;60;108;116;131	1 - high confidence	3	FIDAATVN[115]DSGEYR;ATVN[115]DSGEYR;TVN[115]DSGEYR	82	O75015	Cell membrane (Lipid-anchor, GPI-anchor);Secreted	3D-structure;Cell membrane;Complete proteome;Disulfide bond;Glycoprotein;GPI-anchor;IgG-binding protein;Immunoglobulin domain;Lipoprotein;Membrane;Polymorphism;Receptor;Reference proteome;Repeat;Secreted;Signal	UniRef100_O75015;UniRef90_O75015;UniRef50_O75015	link	Extracellular space;Plasma membrane	Cytoskeleton;Cytosol;Endoplasmic Reticulum;Endosome;Golgi apparatus;Lysosome;Mitochondrion;Nucleus;Peroxisome	no	DB00002;DB00005;DB00028;DB00051;DB00054;DB00056;DB00072;DB00073;DB00074;DB00075;DB00078;DB00081;DB00087;DB00092;DB00095;DB00108;DB00110;DB00111;DB00112	2215
LIRA1_HUMAN	O75019	Leukocyte immunoglobulin-like receptor subfamily A member 1	LILRA1	surface	machine learning		489	1	1	SP:1-21;NC:22-461;TM:462-480;CY:481-489	uniprot		0.6228	2	ENSG00000104974;ENSG00000275525	ENSP00000251372;ENSP00000477637	CD85i	Receptors	IG;LILR	140;281;302;341;431;448	6									Membrane (Single-pass type I membrane protein)	Adaptive immunity;Alternative splicing;Complete proteome;Disulfide bond;Glycoprotein;Immunity;Immunoglobulin domain;Membrane;Polymorphism;Receptor;Reference proteome;Repeat;Signal;Transmembrane;Transmembrane helix	UniRef100_O75019;UniRef90_O75019;UniRef50_Q8NHL6-5	link		Cytoskeleton;Cytosol;Endoplasmic Reticulum;Endosome;Extracellular space;Golgi apparatus;Lysosome;Mitochondrion;Nucleus;Peroxisome	no		11024
LIRB3_HUMAN	O75022	Leukocyte immunoglobulin-like receptor subfamily B member 3	LILRB3	surface	machine learning		631	1	1	SP:1-23;NC:24-441;TM:442-464;CY:465-631	uniprot		0.9261	1	ENSG00000204577;ENSG00000274587;ENSG00000275019	ENSP00000245620;ENSP00000375630;ENSP00000483625;ENSP00000479234;ENSP00000484925	CD85a	Receptors	IG;LILR	139;280;301;340	4	139;280;340								Cell membrane (Single-pass type I membrane protein)	Adaptive immunity;Alternative splicing;Cell membrane;Complete proteome;Disulfide bond;Glycoprotein;Immunity;Immunoglobulin domain;Membrane;Phosphoprotein;Polymorphism;Receptor;Reference proteome;Repeat;Signal;Transmembrane;Transmembrane helix	UniRef100_O75022;UniRef90_O75022;UniRef50_Q8N423	link			no		103000000
LIRB5_HUMAN	O75023	Leukocyte immunoglobulin-like receptor subfamily B member 5	LILRB5	surface	machine learning		590	1	1	SP:1-23;NC:24-456;TM:457-479;CY:480-590	uniprot		0.9242	1	ENSG00000105609;ENSG00000277414;ENSG00000278437;ENSG00000274311;ENSG00000273991	ENSP00000320390;ENSP00000263430;ENSP00000406478;ENSP00000478835;ENSP00000483502;ENSP00000483481;ENSP00000482062	CD85c	Receptors	IG;LILR	139;279;300;339	4									Membrane (Single-pass type I membrane protein)	Adaptive immunity;Alternative splicing;Complete proteome;Disulfide bond;Glycoprotein;Immunity;Immunoglobulin domain;Membrane;Polymorphism;Receptor;Reference proteome;Repeat;Signal;Transmembrane;Transmembrane helix	UniRef100_O75023;UniRef90_O75023;UniRef50_Q8N423	link		Cytoskeleton;Cytosol;Endoplasmic Reticulum;Endosome;Extracellular space;Golgi apparatus;Lysosome;Mitochondrion;Nucleus;Peroxisome	HPA012069		10990
PLXA2_HUMAN	O75051	Plexin-A2	PLXNA2	surface	pos. trainingset		1894	1	1	SP:1-34;NC:35-1235;TM:1236-1260;CY:1261-1894	uniprot - CSPA confirmed		0.996	1	ENSG00000076356	ENSP00000356000		Receptors	Other_receptors;Plexin	76;91;163;327;598;655;696;756;764;991;1091;1133;1180;1205	14	76;163;327;598;991;1091;1133;1142;1180;1205		845	1 - high confidence	1	LTGN[115]LTIQVAHK	76	O75051	Cell membrane (Single-pass type I membrane protein)	3D-structure;Alternative splicing;Cell membrane;Coiled coil;Complete proteome;Disulfide bond;Glycoprotein;Membrane;Polymorphism;Reference proteome;Repeat;Signal;Transmembrane;Transmembrane helix	UniRef100_O75051;UniRef90_P70207;UniRef50_Q80UG2	link	Plasma membrane	Extracellular space	CAB009763		5362
IGSF3_HUMAN	O75054	Immunoglobulin superfamily member 3	IGSF3	surface	machine learning		1194	1	1	SP:1-19;NC:20-1124;TM:1125-1147;CY:1148-1194	uniprot - CSPA confirmed		0.8563	1	ENSG00000143061	ENSP00000358498		Receptors	IG;OtherOther	43;101;321;418;655;700;825;842;961;1077;1153;1175	10			854	1 - high confidence	20	VQGN[115]STLLH;VQGN[115]STLLHITDLQ;VQGN[115]STLLHITDLQA;VQGN[115]STLLHITDLQAR;GN[115]STLLHITDLQAR;SSISVEVASN[115]ASVILEGEDLR;KNYN[115]NTWTR;NYN[115]NTWTR;TLTLVENKPIQLN[115]CSVK;LSQAQGN[115]LSVLETR;SQAQGN[115]LSVLETR;QVQLECVVLN[115]R;RAEDTAGQTALTVMRPDASLQVDTVVPN[115]ATVSEK;AEDTAGQTALTVMRPDASLQVDTVVPN[115]ATVSEK;TVMRPDASLQVDTVVPN[115]ATVSEK;VMRPDASLQVDTVVPN[115]ATVSEK;PDASLQVDTVVPN[115]ATVSEK;ASLQV…	101;418;655;700;825;842;961;1077	O75054	Membrane (Single-pass type I membrane protein)	Alternative splicing;Chromosomal rearrangement;Complete proteome;Disulfide bond;Glycoprotein;Immunoglobulin domain;Membrane;Polymorphism;Reference proteome;Repeat;Signal;Transmembrane;Transmembrane helix	UniRef100_O75054;UniRef90_O75054;UniRef50_O75054	link			HPA036305;HPA036306		3321
LRP3_HUMAN	O75074	Low-density lipoprotein receptor-related protein 3	LRP3	surface	machine learning		770	1	1	SP:1-41;NC:42-497;TM:498-522;CY:523-770	uniprot		0.7585	1	ENSG00000130881	ENSP00000253193		Receptors	Other_receptors;LDLR	71;199;359	3			62;74;103;136;183;284;371;401;402;472;608						Membrane (Single-pass type I membrane protein);Membrane, coated pit	Coated pit;Complete proteome;Disulfide bond;Endocytosis;Glycoprotein;Membrane;Polymorphism;Receptor;Reference proteome;Repeat;Signal;Transmembrane;Transmembrane helix	UniRef100_O75074;UniRef90_O75074;UniRef50_O75074	link		Cytoskeleton;Cytosol;Endoplasmic Reticulum;Endosome;Extracellular space;Golgi apparatus;Lysosome;Mitochondrion;Nucleus;Peroxisome	no		4037
ADA23_HUMAN	O75077	Disintegrin and metalloproteinase domain-containing protein 23	ADAM23	surface	machine learning		832	1	1	SP:1-39;NC:40-792;TM:793-815;CY:816-832	uniprot		0.8583	1	ENSG00000114948	ENSP00000264377		Enzymes	3.4.24	76;96;100;263;547;548;664;732	8	76;96;100;263;289;547;548;664;732								Cell membrane (Single-pass type I membrane protein);Secreted	Alternative splicing;Cell adhesion;Cell membrane;Cleavage on pair of basic residues;Complete proteome;Disulfide bond;EGF-like domain;Glycoprotein;Membrane;Reference proteome;Secreted;Signal;Transmembrane;Transmembrane helix	UniRef100_O75077;UniRef90_O75077;UniRef50_O75077	link	Extracellular space;Plasma membrane	Cytoskeleton;Cytosol;Endoplasmic Reticulum;Endosome;Golgi apparatus;Lysosome;Mitochondrion;Nucleus;Peroxisome	HPA012130;CAB033276		8745
ADA11_HUMAN	O75078	Disintegrin and metalloproteinase domain-containing protein 11	ADAM11	surface	machine learning		769	1	1	SP:1-23;NC:24-734;TM:735-757;CY:758-769	uniprot		0.7425	2	ENSG00000073670	ENSP00000200557		Enzymes	3.4.24	96;163;605;673	4									Membrane (Single-pass type I membrane protein)	Alternative splicing;Cleavage on pair of basic residues;Complete proteome;Disulfide bond;EGF-like domain;Glycoprotein;Membrane;Polymorphism;Reference proteome;Signal;Transmembrane;Transmembrane helix	UniRef100_O75078;UniRef90_O75078;UniRef50_O75078	link		Cytoskeleton;Cytosol;Endoplasmic Reticulum;Endosome;Extracellular space;Golgi apparatus;Lysosome;Mitochondrion;Nucleus;Peroxisome	HPA053299		4185
FZD7_HUMAN	O75084	Frizzled-7	FZD7	surface	machine learning		574	7	1	SP:1-32;NC:33-254;TM:255-277;CY:278-288;TM:289-309;NC:310-337;TM:338-362;CY:363-382;TM:383-400;NC:401-423;TM:424-448;CY:449-468;TM:469-492;NC:493-528;TM:529-549;CY:550-574	uniprot		0.8104	1	ENSG00000155760	ENSP00000286201		Receptors	GPCR;Frizzled	63;164	2		42;166;177;181;198							Cell membrane (Multi-pass membrane protein);Membrane (Multi-pass membrane protein)	Cell membrane;Complete proteome;Developmental protein;Disulfide bond;G-protein coupled receptor;Glycoprotein;Membrane;Polymorphism;Receptor;Reference proteome;Signal;Transducer;Transmembrane;Transmembrane helix;Ubl conjugation;Wnt signaling pathway	UniRef100_O75084;UniRef90_O75084;UniRef50_Q9UP38	link	Plasma membrane	Cytoskeleton;Extracellular space;Nucleus	no		8324
LRP4_HUMAN	O75096	Low-density lipoprotein receptor-related protein 4	LRP4	surface	machine learning		1905	1	1	SP:1-21;NC:22-1723;TM:1724-1747;CY:1748-1905	uniprot - CSPA confirmed		0.8523	1	ENSG00000134569	ENSP00000367888		Receptors	Other_receptors;LDLR	264;498;719;901;1077;1415;1467;1761;1801	7			5;49;88;127;165;219;248;287;320;419;484;520;527;550;570;573;599;614;655;658;780;789;802;825;832;855;875;878;904;919;960;963;1097;1140;1163;1183;1186;1212;1227;1267;1270;1437;1444;1487;1490;1516;1531;1568;1571;1574;1823;1893	1 - high confidence	3	ANLN[115]GSNVEEVVSTGLESPGGLAVDWVHDK;ADLN[115]GSNMETVIGR;VLIN[115]NSLDEPR	498;1415;1467	O75096	Membrane (Single-pass type I membrane protein)	Calcium;Complete proteome;Developmental protein;Differentiation;Disease mutation;Disulfide bond;EGF-like domain;Endocytosis;Glycoprotein;Membrane;Polymorphism;Receptor;Reference proteome;Repeat;Signal;Transmembrane;Transmembrane helix;Wnt signaling pathway	UniRef100_O75096;UniRef90_Q8VI56;UniRef50_Q8VI56	link		Cytoskeleton;Cytosol;Endoplasmic Reticulum;Endosome;Extracellular space;Golgi apparatus;Lysosome;Mitochondrion;Nucleus;Peroxisome	HPA011934;HPA012300		4038
MFA3L_HUMAN	O75121	Microfibrillar-associated protein 3-like	MFAP3L	surface	pos. trainingset		409	1	1	SP:1-28;NC:29-150;TM:151-172;CY:173-409	uniprot - CSPA confirmed	surface	0.8146	1	ENSG00000198948	ENSP00000354583		Unclassified	Unclassified	33;37;67;111;135;168	5				1 - high confidence	1	WQMHDSGLLN[115]ITK	111	O75121	Cell membrane (Single-pass type I membrane protein)	Alternative splicing;Cell membrane;Complete proteome;Disulfide bond;Glycoprotein;Immunoglobulin domain;Membrane;Reference proteome;Signal;Transmembrane;Transmembrane helix	UniRef100_O75121;UniRef90_O75121;UniRef50_O75121	link	Plasma membrane	Cytoskeleton;Cytosol;Endoplasmic Reticulum;Endosome;Extracellular space;Golgi apparatus;Lysosome;Mitochondrion;Nucleus;Peroxisome	HPA017986		9848
ASTN2_HUMAN	O75129	Astrotactin-2	ASTN2	surface	machine learning		1339	2	1	SP:1-50;NC:51-203;TM:204-229;CY:230-431;TM:432-455;NC:456-1339	uniprot		0.8283	1	ENSG00000148219	ENSP00000314038		Unclassified	Unclassified	168;433;504;770;783;1020;1061	6			83;161;165;233;491;509;554;561;594;857;930;1035;1046;1087;1252;1310						Membrane (Multi-pass membrane protein)	Alternative splicing;Complete proteome;Disulfide bond;EGF-like domain;Glycoprotein;Membrane;Polymorphism;Reference proteome;Repeat;Signal;Transmembrane;Transmembrane helix	UniRef100_O75129;UniRef90_O75129;UniRef50_O75129	link			HPA027035		23245
ICOSL_HUMAN	O75144	ICOS ligand	ICOSLG	surface	machine learning		302	1	1	SP:1-18;NC:19-254;TM:255-276;CY:277-302	uniprot - CSPA confirmed		0.9401	1	ENSG00000160223;ENSG00000277117	ENSP00000384432;ENSP00000485129	CD275	Miscellaneous	Other;Butyrophylin	70;102;137;173;186;225	6	70;102;137;173;186;225			1 - high confidence	10	TVVTYHIPQN[115]SSLENVDSR;HIPQN[115]SSLENVDSR;HIPQN[115]SSLEN[115]VDSR;IPQN[115]SSLENVDSR;LFN[115]VTPQDEQK;PNVYWIN[115]K;TDNSLLDQALQN[115]DTVF;TDNSLLDQALQN[115]DTVFLNMR;TDNSLLDQALQN[115]DTVFLN[115]MR;LLQQN[115]LTVGSQTGNDIGER	70;102;173;186;225	O75144	Membrane (Single-pass type I membrane protein)	Adaptive immunity;Alternative splicing;B-cell activation;Complete proteome;Disulfide bond;Glycoprotein;Immunity;Immunoglobulin domain;Membrane;Polymorphism;Reference proteome;Signal;Transmembrane;Transmembrane helix	UniRef100_O75144;UniRef90_O75144;UniRef50_O75144	link		Cytoskeleton;Cytosol;Endoplasmic Reticulum;Endosome;Extracellular space;Golgi apparatus;Lysosome;Mitochondrion;Nucleus;Peroxisome	CAB026037		102723996;23308
LRP5_HUMAN	O75197	Low-density lipoprotein receptor-related protein 5	LRP5	surface	machine learning		1615	1	1	SP:1-31;NC:32-1385;TM:1386-1407;CY:1408-1615	uniprot - CSPA confirmed		0.8483	1	ENSG00000162337	ENSP00000294304		Receptors	Other_receptors;LDLR	93;138;446;499;705;878;940	7		1519;1524	10;79;117;124;147;167;170;196;211;252;255;389;425;432;475;478;504;519;560;563;691;727;734;757;777;780;820;860;863;993;1040;1128;1169;1278;1557	1 - high confidence	2	IEVANLN[115]GTSR;IEVAN[115]LN[115]GTSR	138	O75197	Endoplasmic reticulum;Membrane (Single-pass type I membrane protein)	Complete proteome;Developmental protein;Disease mutation;Disulfide bond;EGF-like domain;Endocytosis;Endoplasmic reticulum;Glycoprotein;Membrane;Osteogenesis imperfecta;Osteopetrosis;Phosphoprotein;Polymorphism;Receptor;Reference proteome;Repeat;Signal;Transmembrane;Transmembrane helix;Wnt signaling pathway	UniRef100_O75197;UniRef90_O75197;UniRef50_O75197	link		Cytoskeleton;Cytosol;Endosome;Extracellular space;Golgi apparatus;Lysosome;Nucleus;Peroxisome	CAB013001;HPA030505;HPA030506		4041
CAD16_HUMAN	O75309	Cadherin-16	CDH16	surface	machine learning		829	1	1	SP:1-18;NC:19-784;TM:785-806;CY:807-829	uniprot		0.7784	1	ENSG00000166589	ENSP00000299752		Miscellaneous	StructuralAndAdhesion;CadherinClassic	517;602;722	3									Cell membrane (Single-pass type I membrane protein)	Alternative splicing;Calcium;Cell adhesion;Cell membrane;Complete proteome;Glycoprotein;Membrane;Metal-binding;Polymorphism;Reference proteome;Repeat;Signal;Transmembrane;Transmembrane helix	UniRef100_O75309;UniRef90_O75309;UniRef50_O75309	link	Plasma membrane	Cytoskeleton;Cytosol;Endoplasmic Reticulum;Endosome;Extracellular space;Golgi apparatus;Lysosome;Mitochondrion;Nucleus;Peroxisome	CAB013526;HPA036260		1014
GLRA3_HUMAN	O75311	Glycine receptor subunit alpha-3	GLRA3	surface	pos. trainingset		464	4	1	SP:1-28;NC:29-254;TM:255-277;CY:278-285;TM:286-305;NC:306-317;TM:318-340;CY:341-433;TM:434-451;NC:452-464	uniprot		0.7784	1	ENSG00000145451	ENSP00000274093		Transporters	Channels;Ligand_gated_ion_channels;cys-loop	71;356	1	71;356								Cell junction, synapse, postsynaptic cell membrane (Multi-pass membrane protein);Cell membrane (Multi-pass membrane protein)	Alternative splicing;Cell junction;Cell membrane;Chloride;Chloride channel;Complete proteome;Disulfide bond;Glycoprotein;Ion channel;Ion transport;Ligand-gated ion channel;Membrane;Postsynaptic cell membrane;Receptor;Reference proteome;Signal;Synapse;Transmembrane;Transmembrane helix;Transport	UniRef100_O75311;UniRef90_O75311;UniRef50_P23415	link	Plasma membrane	Cytoskeleton;Cytosol;Endoplasmic Reticulum;Endosome;Extracellular space;Golgi apparatus;Lysosome;Mitochondrion;Nucleus;Peroxisome	HPA014805	DB00145;DB00431;DB00602	8001
LRRN2_HUMAN	O75325	Leucine-rich repeat neuronal protein 2	LRRN2	surface	machine learning		713	1	1	SP:1-18;NC:19-630;TM:631-651;CY:652-713	uniprot		0.7764	1	ENSG00000170382	ENSP00000356143;ENSP00000356144;ENSP00000356145		Miscellaneous	Other;LRRC	94;381;555;583	4			669						Membrane (Single-pass type I membrane protein)	Complete proteome;Disulfide bond;Glycoprotein;Immunoglobulin domain;Leucine-rich repeat;Membrane;Polymorphism;Reference proteome;Repeat;Signal;Transmembrane;Transmembrane helix	UniRef100_O75325;UniRef90_O75325;UniRef50_O75325	link		Cytoskeleton;Cytosol;Endoplasmic Reticulum;Endosome;Extracellular space;Golgi apparatus;Lysosome;Mitochondrion;Nucleus;Peroxisome	HPA029124		10446
SEM7A_HUMAN	O75326	Semaphorin-7A	SEMA7A	surface	GPI (UniProt)		666	0	1	SP:1-44;NC:45-666	uniprot - CSPA based sp-noncyt - CSPA confirmed		0.7445	2 (nonTM)	ENSG00000138623	ENSP00000261918	CD108			105;157;258;330;602	5	105;157;258;330;602	12;586		1 - high confidence	6	HPSCWNLVN[115]GTVVPLGEMR;PSCWNLVN[115]GTVVPLGEMR;SCWNLVN[115]GTVVPLGEMR;LVN[115]GTVVPLGEMR;EDNPDKNPEAPLN[115]VSR;PEAPLN[115]VSR	157;258	O75326	Cell membrane (Lipid- anchor, GPI-anchor|Extracellular side	3D-structure;Alternative splicing;Cell membrane;Complete proteome;Developmental protein;Differentiation;Disulfide bond;Glycoprotein;GPI-anchor;Immunoglobulin domain;Inflammatory response;Lipoprotein;Membrane;Neurogenesis;Polymorphism;Reference proteome;Signal	UniRef100_O75326;UniRef90_O75326;UniRef50_O75326	link	Plasma membrane	Cytoskeleton;Cytosol;Endoplasmic Reticulum;Endosome;Extracellular space;Golgi apparatus;Lysosome;Mitochondrion;Nucleus;Peroxisome	HPA042273		8482
ENTP3_HUMAN	O75355	Ectonucleoside triphosphate diphosphohydrolase 3	ENTPD3	surface	machine learning		529	2	0	CY:1-23;TM:24-45;NC:46-485;TM:486-508;CY:509-529	uniprot		0.7385	2	ENSG00000168032	ENSP00000301825;ENSP00000401565		Enzymes	3.6.1	81;149;238;381;392;402;454	7			203						Membrane (Multi-pass membrane protein)	Alternative splicing;ATP-binding;Calcium;Complete proteome;Disulfide bond;Glycoprotein;Hydrolase;Magnesium;Membrane;Nucleotide-binding;Polymorphism;Reference proteome;Transmembrane;Transmembrane helix	UniRef100_O75355;UniRef90_O75355;UniRef50_O75355	link		Cytoskeleton;Cytosol;Endoplasmic Reticulum;Endosome;Extracellular space;Golgi apparatus;Lysosome;Mitochondrion;Nucleus;Peroxisome	no		956
LAT3_HUMAN	O75387	Large neutral amino acids transporter small subunit 3	SLC43A1	surface	machine learning		559	12	0	CY:1-19;TM:20-39;NC:40-75;TM:76-97;CY:98-105;TM:106-124;NC:125-130;TM:131-154;CY:155-165;TM:166-185;NC:186-190;TM:191-212;CY:213-303;TM:304-324;NC:325-353;TM:354-376;CY:377-415;TM:416-439;NC:440-446;TM:447-470;CY:471-481;TM:482-503;NC:504-509;TM:510-532;CY:533-559	uniprot - CSPA based corrected Nterm - CSPA confirmed		0.8543	1	ENSG00000149150	ENSP00000278426;ENSP00000435673		Transporters	SLC;MFS;SLC43	57;212;229	1	57;212;229			2 - putative	3	NEGFYSSTCPAESSTN[115]TTQDEQR;SSTCPAESSTN[115]TTQDEQR;STCPAESSTN[115]TTQDEQR	57	O75387	Membrane (Multi-pass membrane protein)	Alternative splicing;Amino-acid transport;Complete proteome;Glycoprotein;Membrane;Polymorphism;Reference proteome;Transmembrane;Transmembrane helix;Transport	UniRef100_O75387;UniRef90_O75387;UniRef50_O75387	link	Plasma membrane	Cytoskeleton;Cytosol;Endoplasmic Reticulum;Endosome;Extracellular space;Golgi apparatus;Lysosome;Mitochondrion;Nucleus;Peroxisome	HPA018813;HPA018826		8501
GPR32_HUMAN	O75388	Probable G-protein coupled receptor 32	GPR32	surface	pos. trainingset		356	7	0	NC:1-44;TM:45-68;CY:69-79;TM:80-103;NC:104-115;TM:116-137;CY:138-157;TM:158-177;NC:178-217;TM:218-238;CY:239-257;TM:258-281;NC:282-295;TM:296-319;CY:320-356	uniprot	surface	0.9072	1	ENSG00000142511	ENSP00000270590		Receptors	GPCR;Rhodopsin	30;199;308	2	199								Cell membrane (Multi-pass membrane protein)	Cell membrane;Complete proteome;Disulfide bond;G-protein coupled receptor;Glycoprotein;Membrane;Polymorphism;Receptor;Reference proteome;Transducer;Transmembrane;Transmembrane helix	UniRef100_O75388;UniRef90_O75388;UniRef50_O75388	link	Plasma membrane	Cytoskeleton;Cytosol;Endoplasmic Reticulum;Endosome;Extracellular space;Golgi apparatus;Lysosome;Mitochondrion;Nucleus;Peroxisome	HPA030330		2854
TECTA_HUMAN	O75443	Alpha-tectorin	TECTA	surface	GPI (UniProt)		2155	0	1	SP:1-22;NC:23-2155	uniprot		0.7824	1 (nonTM)	ENSG00000109927	ENSP00000264037;ENSP00000376543		Unclassified	Unclassified	2;34;187;215;278;455;506;528;560;670;687;813;843;855;898;920;931;949;1048;1235;1364;1538;1565;1756;1772;1794;1851;1864;1880;1920;1939;2125	31	2;34;187;215;278;455;506;528;560;670;687;813;843;855;898;920;931;949;1048;1235;1319;1364;1538;1565;1756;1772;1794;1851;1864;1880;1920;1939;2125		10;32;100;143;149;188;245;274;377;490;497;535;585;666;765;878;974;1052;1157;1221;1270;1344;1362;1441;1534;1651;1751;1875;2087;2133;2145						Cell membrane (Lipid-anchor, GPI-anchor|Extracellular side;Secreted, extracellular space, extracellular matrix	Cell membrane;Complete proteome;Deafness;Disease mutation;Disulfide bond;Extracellular matrix;Glycoprotein;GPI-anchor;Hearing;Lipoprotein;Membrane;Non-syndromic deafness;Polymorphism;Reference proteome;Repeat;Secreted;Signal	UniRef100_O75443;UniRef90_O75443;UniRef50_O75443	link	Extracellular space;Plasma membrane	Cytoskeleton;Cytosol;Endoplasmic Reticulum;Endosome;Golgi apparatus;Lysosome;Mitochondrion;Nucleus;Peroxisome	HPA018870		7007
USH2A_HUMAN	O75445	Usherin	USH2A	surface	machine learning		5202	1	1	SP:1-23;NC:24-5040;TM:5041-5063;CY:5064-5202	uniprot		0.9561	1	ENSG00000042781	ENSP00000305941;ENSP00000355910		Unclassified	Unclassified	361;443;451;587;611;650;697;839;856;862;888;944;1011;1071;1151;1174;1379;1388;1479;1635;1779;1903;2011;2014;2048;2130;2182;2195;2258;2285;2322;2377;2382;2407;2413;2581;2584;2656;2710;2770;2788;2930;2937;2970;3032;3099;3217;3330;3419;3433;3653;3694;3733;3780;3833;3849;3984;4202;4226;4317;4418;4564;4583;4691;4754;4800;4943;4950;5118;5130	68			409;3147						Cell projection, stereocilium membrane (Single-pass type I membrane protein);Secreted	Alternative splicing;Cell membrane;Cell projection;Complete proteome;Deafness;Disease mutation;Disulfide bond;Glycoprotein;Hearing;Laminin EGF-like domain;Membrane;Polymorphism;Reference proteome;Repeat;Retinitis pigmentosa;Secreted;Sensory transduction;Signal;Transmembrane;Transmembrane helix;Usher syndrome;Vision	UniRef100_O75445;UniRef90_O75445;UniRef50_O75445	link	Extracellular space;Plasma membrane	Cytoskeleton;Nucleus	no		7399
LGR5_HUMAN	O75473	Leucine-rich repeat-containing G-protein coupled receptor 5	LGR5	surface	pos. trainingset		907	7	1	SP:1-21;NC:22-558;TM:559-582;CY:583-593;TM:594-616;NC:617-638;TM:639-660;CY:661-680;TM:681-702;NC:703-722;TM:723-747;CY:748-767;TM:768-791;NC:792-802;TM:803-823;CY:824-907	uniprot	surface	0.9212	1	ENSG00000139292	ENSP00000266674		Receptors	GPCR;Rhodopsin	63;77;208;500;792	5	792								Cell membrane (Multi-pass membrane protein);Golgi apparatus, trans-Golgi network membrane (Multi-pass membrane protein)	3D-structure;Alternative splicing;Cell membrane;Complete proteome;Disulfide bond;G-protein coupled receptor;Glycoprotein;Golgi apparatus;Leucine-rich repeat;Membrane;Polymorphism;Receptor;Reference proteome;Repeat;Signal;Transducer;Transmembrane;Transmembrane helix	UniRef100_O75473;UniRef90_O75473;UniRef50_O75473	link	Plasma membrane	Cytoskeleton;Cytosol;Endoplasmic Reticulum;Endosome;Extracellular space;Golgi apparatus;Lysosome;Mitochondrion;Nucleus;Peroxisome	HPA012530		8549
GPC4_HUMAN	O75487	Glypican-4	GPC4	surface	GPI (UniProt)		556	0	1	SP:1-22;NC:23-556	uniprot - CSPA based sp-noncyt - CSPA confirmed		0.475	3 (nonTM)	ENSG00000076716	ENSP00000359864		Unclassified	Unclassified	514	1	239;514			1 - high confidence	2	EFDYN[115]ATDHAGK;FDYN[115]ATDHAGK	514	O75487	Cell membrane (Lipid-anchor, GPI-anchor|Extracellular side;Secreted, extracellular space	Alternative splicing;Cell membrane;Complete proteome;Glycoprotein;GPI-anchor;Heparan sulfate;Lipoprotein;Membrane;Phosphoprotein;Polymorphism;Proteoglycan;Reference proteome;Secreted;Signal	UniRef100_O75487;UniRef90_O75487;UniRef50_O75487	link	Plasma membrane	Cytoskeleton;Cytosol;Endoplasmic Reticulum;Endosome;Golgi apparatus;Lysosome;Mitochondrion;Nucleus;Peroxisome	HPA030836		2239
CLD11_HUMAN	O75508	Claudin-11	CLDN11	surface	pos. trainingset		207	4	0	CY:1-4;TM:5-24;NC:25-82;TM:83-103;CY:104-121;TM:122-142;NC:143-157;TM:158-179;CY:180-207	uniprot	surface	0.4128	3	ENSG00000013297	ENSP00000064724		Miscellaneous	StructuralAndAdhesion;Claudin		0			18;30;53;140;162						Cell junction, tight junction;Cell membrane (Multi-pass membrane protein)	Cell junction;Cell membrane;Complete proteome;Membrane;Reference proteome;Tight junction;Transmembrane;Transmembrane helix	UniRef100_O75508;UniRef90_Q60771;UniRef50_Q60771	link	Plasma membrane	Cytoskeleton;Cytosol;Endoplasmic Reticulum;Endosome;Extracellular space;Golgi apparatus;Lysosome;Mitochondrion;Nucleus;Peroxisome	CAB009789;HPA013166		5010
TNR21_HUMAN	O75509	Tumor necrosis factor receptor superfamily member 21	TNFRSF21	surface	pos. trainingset		655	1	1	SP:1-41;NC:42-349;TM:350-370;CY:371-655	uniprot - CSPA confirmed	surface	0.9101	1	ENSG00000146072	ENSP00000296861	CD358	Receptors	Other_receptors;TNFNGF	82;141;252;257;278;289;439;573	6		48;77;216;218;219;220;222;224;243;254;256;259;261;268;269;280;281;324;325;326;514;516;521;525		1 - high confidence	3	PAGTYVSEHCTN[115]TSLR;VLSSIQEGTVPDN[115]TSSAR;SIQEGTVPDN[115]TSSAR	82;278	O75509	Cell membrane (Single-pass type I membrane protein)	3D-structure;Adaptive immunity;Apoptosis;Cell membrane;Complete proteome;Disulfide bond;Glycoprotein;Immunity;Lipoprotein;Membrane;Palmitate;Receptor;Reference proteome;Repeat;Signal;Transmembrane;Transmembrane helix	UniRef100_O75509;UniRef90_O75509;UniRef50_O75509	link		Cytoskeleton;Extracellular space;Nucleus	HPA006746;CAB009805		27242
ITA10_HUMAN	O75578	Integrin alpha-10	ITGA10	surface	machine learning		1167	1	1	SP:1-20;NC:21-1119;TM:1120-1145;CY:1146-1167	uniprot - CSPA confirmed		0.7385	2	ENSG00000143127	ENSP00000358310		Receptors	Other_receptors;Integrin	98;234;336;364;733;763;839;921;1011;1018;1039	11				1 - high confidence	1	LN[115]GSNTQCQVVR	1039	O75578	Membrane (Single-pass type I membrane protein)	Alternative splicing;Calcium;Cell adhesion;Complete proteome;Disulfide bond;Glycoprotein;Integrin;Magnesium;Membrane;Metal-binding;Polymorphism;Receptor;Reference proteome;Repeat;Signal;Transmembrane;Transmembrane helix	UniRef100_O75578;UniRef90_O75578;UniRef50_O75578	link		Cytoskeleton;Cytosol;Endoplasmic Reticulum;Endosome;Extracellular space;Golgi apparatus;Lysosome;Mitochondrion;Nucleus;Peroxisome	no		8515
LRP6_HUMAN	O75581	Low-density lipoprotein receptor-related protein 6	LRP6	surface	machine learning		1613	1	1	SP:1-19;NC:20-1373;TM:1374-1394;CY:1395-1613	uniprot		0.9461	1	ENSG00000070018	ENSP00000261349		Receptors	Other_receptors;LDLR	42;81;281;433;486;692;859;865;926;1039	10	42;81;281;433;486;692;859;865;926;1039	1506;1510;1514;1516	67;104;111;134;154;157;183;198;239;242;376;412;419;462;465;491;506;547;550;678;714;721;744;764;767;807;847;850;890;981;1030;1118;1156;1159;1268						Endoplasmic reticulum;Membrane (Single-pass type I membrane protein)	3D-structure;Complete proteome;Developmental protein;Disease mutation;Disulfide bond;EGF-like domain;Endocytosis;Endoplasmic reticulum;Glycoprotein;Isopeptide bond;Lipoprotein;Membrane;Palmitate;Phosphoprotein;Polymorphism;Receptor;Reference proteome;Repeat;Signal;Transmembrane;Transmembrane helix;Ubl conjugation;Wnt signaling pathway	UniRef100_O75581;UniRef90_O75581;UniRef50_O75581	link	Endoplasmic Reticulum	Cytoskeleton;Cytosol;Extracellular space;Golgi apparatus;Lysosome;Mitochondrion;Nucleus;Peroxisome	CAB004490;HPA029925		4040
UPK3A_HUMAN	O75631	Uroplakin-3a	UPK3A	surface	machine learning		287	1	1	SP:1-18;NC:19-207;TM:208-233;CY:234-287	uniprot		0.9681	1	ENSG00000100373	ENSP00000216211		Miscellaneous	StructuralAndAdhesion;UPK3	74;139;170	3									Endoplasmic reticulum membrane (Single-pass type I membrane protein)	Alternative splicing;Complete proteome;Disease mutation;Endoplasmic reticulum;Glycoprotein;Membrane;Polymorphism;Reference proteome;Signal;Transmembrane;Transmembrane helix	UniRef100_O75631;UniRef90_O75631;UniRef50_P38574	link	Endoplasmic Reticulum	Cytoskeleton;Cytosol;Endosome;Extracellular space;Golgi apparatus;Lysosome;Mitochondrion;Nucleus;Peroxisome	HPA018407;HPA018415		7380
CXB3_HUMAN	O75712	Gap junction beta-3 protein	GJB3	surface	pos. trainingset		270	4	0	CY:1-19;TM:20-39;NC:40-75;TM:76-97;CY:98-127;TM:128-149;NC:150-186;TM:187-211;CY:212-270	uniprot	surface	0.6627	2	ENSG00000188910	ENSP00000362460;ENSP00000362464		Miscellaneous	StructuralAndAdhesion;GapJunction	266	0									Cell junction, gap junction;Cell membrane (Multi-pass membrane protein)	Cell junction;Cell membrane;Complete proteome;Deafness;Disease mutation;Gap junction;Membrane;Non-syndromic deafness;Palmoplantar keratoderma;Polymorphism;Reference proteome;Transmembrane;Transmembrane helix	UniRef100_O75712;UniRef90_O75712;UniRef50_O75712	link	Plasma membrane	Cytoskeleton;Cytosol;Endoplasmic Reticulum;Endosome;Extracellular space;Golgi apparatus;Lysosome;Mitochondrion;Nucleus;Peroxisome	no		2707
S22A3_HUMAN	O75751	Solute carrier family 22 member 3	SLC22A3	surface	machine learning		556	12	0	CY:1-20;TM:21-43;NC:44-157;TM:158-176;CY:177-182;TM:183-202;NC:203-208;TM:209-230;CY:231-241;TM:242-264;NC:265-269;TM:270-288;CY:289-350;TM:351-373;NC:374-379;TM:380-401;CY:402-407;TM:408-427;NC:428-432;TM:433-456;CY:457-467;TM:468-492;NC:493-497;TM:498-517;CY:518-556	phobius		0.9222	1	ENSG00000146477	ENSP00000275300		Transporters	SLC;MFS;SLC22	72;99;119;322	3	72								Membrane (Multi-pass membrane protein)	Complete proteome;Glycoprotein;Ion transport;Membrane;Polymorphism;Reference proteome;Transmembrane;Transmembrane helix;Transport	UniRef100_O75751;UniRef90_O75751;UniRef50_O75751	link		Cytoskeleton;Cytosol;Endoplasmic Reticulum;Endosome;Extracellular space;Golgi apparatus;Lysosome;Mitochondrion;Nucleus;Peroxisome	HPA029750		6581
UPK1B_HUMAN	O75841	Uroplakin-1b	UPK1B	surface	machine learning		260	4	0	CY:1-11;TM:12-37;NC:38-56;TM:57-80;CY:81-87;TM:88-111;NC:112-231;TM:232-254;CY:255-260	uniprot		0.6048	2	ENSG00000114638	ENSP00000264234		Miscellaneous	Other;Tetraspanin	5;131	1			243						Membrane (Multi-pass membrane protein)	Complete proteome;Glycoprotein;Membrane;Polymorphism;Reference proteome;Transmembrane;Transmembrane helix	UniRef100_O75841;UniRef90_O75841;UniRef50_O75841	link		Cytoskeleton;Cytosol;Endoplasmic Reticulum;Endosome;Extracellular space;Golgi apparatus;Lysosome;Mitochondrion;Nucleus;Peroxisome	HPA031799;HPA031800		7348
CEAM4_HUMAN	O75871	Carcinoembryonic antigen-related cell adhesion molecule 4	CEACAM4	surface	machine learning		244	1	1	SP:1-36;NC:37-151;TM:152-176;CY:177-244	uniprot		0.9261	1	ENSG00000105352;ENSG00000274131	ENSP00000221954;ENSP00000481247		Miscellaneous	StructuralAndAdhesion;IG_AdhesionProteins	57;104;111;126	4	111								Membrane (Single-pass type I membrane protein)	Complete proteome;Glycoprotein;Immunoglobulin domain;Membrane;Polymorphism;Reference proteome;Signal;Transmembrane;Transmembrane helix	UniRef100_O75871;UniRef90_O75871;UniRef50_O75871	link		Cytoskeleton;Cytosol;Endoplasmic Reticulum;Endosome;Extracellular space;Golgi apparatus;Lysosome;Mitochondrion;Nucleus;Peroxisome	HPA012801		1089
ATRN_HUMAN	O75882	Attractin	ATRN	surface	pos. trainingset		1429	1	1	SP:1-20;NC:21-1279;TM:1280-1303;CY:1304-1429	uniprot - CSPA confirmed	surface	0.8547	1	ENSG00000088812	ENSP00000262919		Unclassified	Unclassified	213;237;242;253;264;300;325;362;383;416;428;575;623;731;863;914;923;986;1043;1054;1073;1082;1198;1206;1250;1259	26	213;237;242;253;264;300;325;362;383;416;428;575;623;731;863;914;923;986;1043;1054;1073;1082;1198;1206;1250;1259	335;967		1 - high confidence	8	ISN[115]SSDTVECECSENWK;GICN[115]SSDVR;VPVPAN[115]QSFWTR;IDSTGN[115]VTNELR;VFHIHN[115]ESWVLLTPK;AATCINPLN[115]GSVCER;CIN[115]QSICEK;DLDMFIN[115]ASK	264;300;325;416;428;914;1073;1198	O75882	Cell membrane (Single-pass type I membrane protein);Secreted;Secreted	Alternative splicing;Cell membrane;Complete proteome;Direct protein sequencing;Disulfide bond;EGF-like domain;Glycoprotein;Inflammatory response;Kelch repeat;Laminin EGF-like domain;Lectin;Membrane;Polymorphism;Receptor;Reference proteome;Repeat;Secreted;Signal;Transmembrane;Transmembrane helix	UniRef100_O75882;UniRef90_O75882;UniRef50_O75882	link	Extracellular space;Plasma membrane	Cytoskeleton;Nucleus	HPA008853		8455
GABR2_HUMAN	O75899	Gamma-aminobutyric acid type B receptor subunit 2	GABBR2	surface	machine learning		941	7	1	SP:1-45;NC:46-480;TM:481-502;CY:503-521;TM:522-541;NC:542-556;TM:557-576;CY:577-596;TM:597-618;NC:619-653;TM:654-676;CY:677-694;TM:695-712;NC:713-717;TM:718-741;CY:742-941	uniprot		0.9541	1	ENSG00000136928	ENSP00000259455		Receptors	GPCR;Glutamate	90;298;389;404;453;680;687;842;867	5	389;404;453;842;867								Cell junction, synapse, postsynaptic cell membrane (Multi-pass membrane protein);Cell membrane (Multi-pass membrane protein)	3D-structure;Cell junction;Cell membrane;Coiled coil;Complete proteome;Direct protein sequencing;Disulfide bond;G-protein coupled receptor;Glycoprotein;Membrane;Phosphoprotein;Polymorphism;Postsynaptic cell membrane;Receptor;Reference proteome;Signal;Synapse;Transducer;Transmembrane;Transmembrane helix	UniRef100_O75899;UniRef90_O75899;UniRef50_O75899	link	Plasma membrane	Cytoskeleton;Extracellular space;Nucleus	HPA013820;HPA031684	DB00181	9568
TSN9_HUMAN	O75954	Tetraspanin-9	TSPAN9	surface	machine learning		239	4	0	CY:1-11;TM:12-35;NC:36-53;TM:54-76;CY:77-82;TM:83-107;NC:108-203;TM:204-227;CY:228-239	uniprot - CSPA confirmed		0.8323	1	ENSG00000011105	ENSP00000011898;ENSP00000444799		Miscellaneous	Other;Tetraspanin	180	1	180			2 - putative	1	N[115]ATTPLWR	180	O75954	Membrane (Multi-pass membrane protein)	Complete proteome;Glycoprotein;Membrane;Reference proteome;Transmembrane;Transmembrane helix	UniRef100_O75954;UniRef90_O75954;UniRef50_Q8BJU2	link		Cytoskeleton;Cytosol;Endoplasmic Reticulum;Endosome;Extracellular space;Golgi apparatus;Lysosome;Mitochondrion;Nucleus;Peroxisome	HPA014002		10867
CBPD_HUMAN	O75976	Carboxypeptidase D	CPD	surface	machine learning		1380	1	1	SP:1-31;NC:32-1299;TM:1300-1323;CY:1324-1380	uniprot - CSPA confirmed		0.8723	1	ENSG00000108582	ENSP00000225719		Enzymes	3.4.17	172;217;399;410;429;522;626;811;855;867;879;955;978;1070;1142	15				1 - high confidence	15	LLN[115]TTDVYLLPSLNPDGFER;DSITGSGLENATISVAGIN[115]HN[115]ITTGR;DSITGSGLEN[115]ATISVAGINHN[115]ITTGR;GINHN[115]ITTGR;FANEYPN[115]ITR;FAN[115]EYPN[115]ITR;N[115]NSNNFDLNR;GILN[115]ATISVAEINHPVTTYK;SEGAIQVN[115]FTLVR;GLVMNYPHITN[115]LTNLGQSTEYR;ITN[115]LTNLGQSTEYR;HIWSLEISNKPN[115]VSEPEEPK;GKDLDTDFTNN[115]ASQPETK;DLDTDFTNN[115]ASQPETK;DLDTDFTN[115]N[115]ASQPETK	172;399;410;522;626;811;867;955;978;1070	O75976	Membrane (Single-pass type I membrane protein)	Alternative splicing;Carboxypeptidase;Complete proteome;Glycoprotein;Hydrolase;Lipoprotein;Membrane;Metal-binding;Metalloprotease;Palmitate;Phosphoprotein;Polymorphism;Protease;Reference proteome;Repeat;Signal;Transmembrane;Transmembrane helix;Zinc	UniRef100_O75976;UniRef90_Q9JHW1;UniRef50_Q9JHW1	link		Cytoskeleton;Cytosol;Endoplasmic Reticulum;Endosome;Extracellular space;Golgi apparatus;Lysosome;Mitochondrion;Peroxisome	HPA052796		1362
OR2B3_HUMAN	O76000	Putative olfactory receptor 2B3	OR2B3	surface	pos. trainingset		313	7	0	NC:1-24;TM:25-50;CY:51-59;TM:60-78;NC:79-97;TM:98-118;CY:119-137;TM:138-158;NC:159-199;TM:200-222;CY:223-236;TM:237-260;NC:261-272;TM:273-292;CY:293-313	uniprot		0.9741	1	ENSG00000204703;ENSG00000206524;ENSG00000226832;ENSG00000231319;ENSG00000233054;ENSG00000233180;ENSG00000233687;ENSG00000225736	ENSP00000366378;ENSP00000373149;ENSP00000394571;ENSP00000394593;ENSP00000388604;ENSP00000393235;ENSP00000399881;ENSP00000403571		Receptors	GPCR;PutativeOlfR	5;42;65	1									Cell membrane (Multi-pass membrane protein)	Cell membrane;Complete proteome;Disulfide bond;G-protein coupled receptor;Glycoprotein;Membrane;Olfaction;Receptor;Reference proteome;Sensory transduction;Transducer;Transmembrane;Transmembrane helix	UniRef100_O76000;UniRef90_O76000;UniRef50_O95371	link	Plasma membrane;Plasma membrane;Plasma membrane	Cytoskeleton;Cytoskeleton;Cytoskeleton;Cytosol;Cytosol;Cytosol;Endoplasmic Reticulum;Endoplasmic Reticulum;Endoplasmic Reticulum;Endosome;Endosome;Endosome;Extracellular space;Extracellular space;Extracellular space;Golgi apparatus;Golgi apparatus;Golgi apparatus;Lysosome;Lysosome;Lysosome;Mitochondrion;Mitochondrion;Mitochondrion;Nucleus;Nucleus;Nucleus;Peroxisome;Peroxisome;Peroxisome	no		442184
OR2J3_HUMAN	O76001	Olfactory receptor 2J3	OR2J3	surface	pos. trainingset		311	7	0	NC:1-27;TM:28-51;CY:52-62;TM:63-82;NC:83-101;TM:102-123;CY:124-142;TM:143-161;NC:162-202;TM:203-228;CY:229-239;TM:240-264;NC:265-275;TM:276-295;CY:296-311	uniprot	surface	0.9817	1	ENSG00000204701;ENSG00000206522;ENSG00000232178;ENSG00000233618;ENSG00000229866;ENSG00000226271;ENSG00000233636	ENSP00000366374;ENSP00000373147;ENSP00000390144;ENSP00000400546;ENSP00000408783;ENSP00000388392;ENSP00000388205		Receptors	GPCR;Olf	8;68	1									Cell membrane (Multi-pass membrane protein)	Cell membrane;Complete proteome;Disulfide bond;G-protein coupled receptor;Glycoprotein;Membrane;Olfaction;Polymorphism;Receptor;Reference proteome;Sensory transduction;Transducer;Transmembrane;Transmembrane helix	UniRef100_O76001;UniRef90_O76001;UniRef50_O76001	link	Plasma membrane;Plasma membrane;Plasma membrane	Cytoskeleton;Cytoskeleton;Cytoskeleton;Cytosol;Cytosol;Cytosol;Endoplasmic Reticulum;Endoplasmic Reticulum;Endoplasmic Reticulum;Endosome;Endosome;Endosome;Extracellular space;Extracellular space;Extracellular space;Golgi apparatus;Golgi apparatus;Golgi apparatus;Lysosome;Lysosome;Lysosome;Mitochondrion;Mitochondrion;Mitochondrion;Nucleus;Nucleus;Nucleus;Peroxisome;Peroxisome;Peroxisome	no		442186
OR2J2_HUMAN	O76002	Olfactory receptor 2J2	OR2J2	surface	pos. trainingset		312	7	0	NC:1-25;TM:26-49;CY:50-60;TM:61-81;NC:82-99;TM:100-121;CY:122-140;TM:141-160;NC:161-200;TM:201-222;CY:223-241;TM:242-262;NC:263-273;TM:274-293;CY:294-312	uniprot	surface	0.9333	1	ENSG00000196231;ENSG00000204700;ENSG00000231676;ENSG00000226000;ENSG00000232945;ENSG00000234746;ENSG00000225550;ENSG00000226347	ENSP00000351519;ENSP00000366372;ENSP00000396524;ENSP00000392497;ENSP00000408988;ENSP00000403186;ENSP00000398238;ENSP00000416299		Receptors	GPCR;Olf	6;66	1									Cell membrane (Multi-pass membrane protein)	Cell membrane;Complete proteome;Disulfide bond;G-protein coupled receptor;Glycoprotein;Membrane;Olfaction;Polymorphism;Receptor;Reference proteome;Sensory transduction;Transducer;Transmembrane;Transmembrane helix	UniRef100_O76002;UniRef90_O76002;UniRef50_O76002	link	Plasma membrane	Cytoskeleton;Cytosol;Endoplasmic Reticulum;Endosome;Extracellular space;Golgi apparatus;Lysosome;Mitochondrion;Nucleus;Peroxisome	no		26707
NCTR1_HUMAN	O76036	Natural cytotoxicity triggering receptor 1	NCR1	surface	machine learning		304	1	1	SP:1-21;NC:22-255;TM:256-274;CY:275-304	uniprot		0.6008	2	ENSG00000189430;ENSG00000273535;ENSG00000275156;ENSG00000278362;ENSG00000274053;ENSG00000273506;ENSG00000277629;ENSG00000273916;ENSG00000277824;ENSG00000275822	ENSP00000483452;ENSP00000478731;ENSP00000479525;ENSP00000484520;ENSP00000478507;ENSP00000480947;ENSP00000481747;ENSP00000481971;ENSP00000482423;ENSP00000484071;ENSP00000484221;ENSP00000480002	CD335	Receptors	IG;OtherNCR	216	1									Cell membrane (Single-pass type I membrane protein)	3D-structure;Alternative splicing;Cell membrane;Complete proteome;Disulfide bond;Glycoprotein;Immunoglobulin domain;Membrane;Polymorphism;Receptor;Reference proteome;Repeat;Signal;Transmembrane;Transmembrane helix	UniRef100_O76036;UniRef90_O76036;UniRef50_O76036	link			no		9437
S22A5_HUMAN	O76082	Solute carrier family 22 member 5	SLC22A5	surface	machine learning		557	12	0	CY:1-19;TM:20-44;NC:45-141;TM:142-160;CY:161-171;TM:172-190;NC:191-195;TM:196-217;CY:218-228;TM:229-252;NC:253-257;TM:258-277;CY:278-339;TM:340-360;NC:361-371;TM:372-394;CY:395-400;TM:401-420;NC:421-430;TM:431-450;CY:451-461;TM:462-483;NC:484-488;TM:489-509;CY:510-557	uniprot - CSPA confirmed		0.7844	1	ENSG00000197375	ENSP00000245407		Transporters	SLC;MFS;SLC22	57;64;91	3				2 - putative	1	N[115]HTVPLR	64	O76082	Membrane (Multi-pass membrane protein)	Alternative splicing;ATP-binding;Complete proteome;Disease mutation;Glycoprotein;Ion transport;Membrane;Nucleotide-binding;Phosphoprotein;Polymorphism;Reference proteome;Sodium;Sodium transport;Symport;Transmembrane;Transmembrane helix;Transport	UniRef100_O76082;UniRef90_O76082;UniRef50_O76082	link		Cytoskeleton;Cytosol;Endoplasmic Reticulum;Endosome;Extracellular space;Golgi apparatus;Lysosome;Mitochondrion;Nucleus;Peroxisome	HPA066969	DB00583	6584
OR7C1_HUMAN	O76099	Olfactory receptor 7C1	OR7C1	surface	pos. trainingset		320	7	0	NC:1-23;TM:24-48;CY:49-58;TM:59-78;NC:79-97;TM:98-120;CY:121-139;TM:140-158;NC:159-196;TM:197-219;CY:220-238;TM:239-260;NC:261-271;TM:272-291;CY:292-320	uniprot	surface	0.898	1	ENSG00000127530	ENSP00000248073		Receptors	GPCR;Olf	5;65	1									Cell membrane (Multi-pass membrane protein)	Cell membrane;Complete proteome;Disulfide bond;G-protein coupled receptor;Glycoprotein;Membrane;Olfaction;Polymorphism;Receptor;Reference proteome;Sensory transduction;Transducer;Transmembrane;Transmembrane helix	UniRef100_O76099;UniRef90_O76099;UniRef50_O76099	link	Plasma membrane	Cytoskeleton;Cytosol;Endoplasmic Reticulum;Endosome;Extracellular space;Golgi apparatus;Lysosome;Mitochondrion;Nucleus;Peroxisome	HPA047127		26664
OR7AA_HUMAN	O76100	Olfactory receptor 7A10	OR7A10	surface	pos. trainingset		309	7	0	NC:1-24;TM:25-47;CY:48-58;TM:59-78;NC:79-97;TM:98-120;CY:121-139;TM:140-159;NC:160-196;TM:197-217;CY:218-237;TM:238-260;NC:261-271;TM:272-292;CY:293-309	uniprot		0.982	1	ENSG00000127515	ENSP00000248058		Receptors	GPCR;Olf	5;65	1									Cell membrane (Multi-pass membrane protein)	Cell membrane;Complete proteome;Disulfide bond;G-protein coupled receptor;Glycoprotein;Membrane;Olfaction;Polymorphism;Receptor;Reference proteome;Sensory transduction;Transducer;Transmembrane;Transmembrane helix	UniRef100_O76100;UniRef90_O76100;UniRef50_Q8NG98	link	Plasma membrane	Cytoskeleton;Cytosol;Endoplasmic Reticulum;Endosome;Extracellular space;Golgi apparatus;Lysosome;Mitochondrion;Nucleus;Peroxisome	no		390892
LY6H_HUMAN	O94772	Lymphocyte antigen 6H	LY6H	surface	GPI (UniProt)		140	0	1	SP:1-25;NC:26-140	uniprot		0.7166	2 (nonTM)	ENSG00000176956;ENSG00000274488	ENSP00000409899;ENSP00000478470;ENSP00000480084;ENSP00000482094				36	1	36								Cell membrane (Lipid-anchor, GPI-anchor)	Alternative splicing;Cell membrane;Complete proteome;Disulfide bond;Glycoprotein;GPI-anchor;Lipoprotein;Membrane;Reference proteome;Signal	UniRef100_O94772;UniRef90_O94772;UniRef50_O94772	link			no		4062
AQP8_HUMAN	O94778	Aquaporin-8	AQP8	surface	machine learning		261	6	0	CY:1-34;TM:35-57;NC:58-79;TM:80-102;CY:103-109;TM:110-131;NC:132-153;TM:154-177;CY:178-184;TM:185-205;NC:206-227;TM:228-249;CY:250-261	uniprot		0.8064	1	ENSG00000103375	ENSP00000219660;ENSP00000454457		Transporters	Channels;Aquaporins	59;85;139	2	59		228						Membrane (Multi-pass membrane protein)	Complete proteome;Glycoprotein;Membrane;Polymorphism;Reference proteome;Repeat;Transmembrane;Transmembrane helix;Transport	UniRef100_O94778;UniRef90_O94778;UniRef50_O94778	link		Cytoskeleton;Cytosol;Endoplasmic Reticulum;Endosome;Extracellular space;Golgi apparatus;Lysosome;Mitochondrion;Nucleus;Peroxisome	HPA046259		343
CNTN5_HUMAN	O94779	Contactin-5	CNTN5	surface	GPI (UniProt)		1100	0	1	SP:1-21;NC:22-1100	uniprot		0.7246	2 (nonTM)	ENSG00000149972	ENSP00000435637;ENSP00000436185		Unclassified	Unclassified	138;196;397;449;540;697;779;816;931;1002	10	138;161;196;397;449;540;697;779;816;931;1002								Cell membrane (Lipid-anchor, GPI-anchor)	3D-structure;Alternative splicing;Cell adhesion;Cell membrane;Complete proteome;Disulfide bond;Glycoprotein;GPI-anchor;Immunoglobulin domain;Lipoprotein;Membrane;Polymorphism;Reference proteome;Repeat;Signal	UniRef100_O94779;UniRef90_O94779;UniRef50_O94779	link			HPA039492;HPA041223		53942
NFASC_HUMAN	O94856	Neurofascin	NFASC	surface	pos. trainingset		1347	1	1	SP:1-24;NC:25-1216;TM:1217-1238;CY:1239-1347	uniprot - CSPA confirmed	surface	0.9731	1	ENSG00000163531	ENSP00000416891		Miscellaneous	StructuralAndAdhesion;IG_AdhesionProteins	305;409;446;483;654;752;778;838;973;984;988;1122;1133;1154;1331	14				1 - high confidence	5	NGQGSNLDGGNYHVYEN[115]GSLEIK;EAWNN[115]VTVWGSR;YVAFN[115]GTK;QIVENFSPN[115]QTK;QIVEN[115]FSPN[115]QTK	483;778;973;984;988	O94856	Cell membrane (Single-pass type I membrane protein)	3D-structure;Alternative splicing;Cell adhesion;Cell membrane;Complete proteome;Disulfide bond;Glycoprotein;Immunoglobulin domain;Membrane;Phosphoprotein;Polymorphism;Reference proteome;Repeat;Signal;Transmembrane;Transmembrane helix	UniRef100_O94856;UniRef90_O94856;UniRef50_O94856	link			HPA008832		23114
CSCL1_HUMAN	O94886	CSC1-like protein 1	TMEM63A	surface	machine learning		807	10	0	NC:1-47;TM:48-71;CY:72-145;TM:146-166;NC:167-192;TM:193-211;CY:212-418;TM:419-442;NC:443-462;TM:463-485;CY:486-505;TM:506-532;NC:533-552;TM:553-575;CY:576-614;TM:615-641;NC:642-662;TM:663-685;CY:686-696;TM:697-720;NC:721-807	uniprot - CSPA based corrected Nterm - CSPA confirmed		0.8583	1	ENSG00000196187	ENSP00000355800		Miscellaneous	Unknown_function;TMEM63	28;38;165;410;426;450;782	4			419	2 - putative	3	LGLGDRPN[115]DSYCYNSAK;LGDRPN[115]DSYCYNSAK;DRPN[115]DSYCYNSAK	28	O94886	Lysosome membrane (Multi-pass membrane protein)	Calcium;Complete proteome;Ion channel;Ion transport;Lysosome;Membrane;Polymorphism;Reference proteome;Transmembrane;Transmembrane helix;Transport	UniRef100_O94886;UniRef90_O94886;UniRef50_O94886	link	Lysosome	Cytoskeleton;Cytosol;Endoplasmic Reticulum;Endosome;Extracellular space;Golgi apparatus;Mitochondrion;Nucleus;Peroxisome;Plasma membrane	no		9725
LRIG2_HUMAN	O94898	Leucine-rich repeats and immunoglobulin-like domains protein 2	LRIG2	surface	machine learning		1065	1	1	SP:1-39;NC:40-804;TM:805-829;CY:830-1065	uniprot		0.9581	1	ENSG00000198799	ENSP00000355396		Miscellaneous	Other;LRRC	91;121;173;189;274;441;468;514;571;589;687;728	12									Cell membrane (Single-pass type I membrane protein);Cytoplasm	Cell membrane;Complete proteome;Cytoplasm;Disulfide bond;Glycoprotein;Immunoglobulin domain;Leucine-rich repeat;Membrane;Phosphoprotein;Reference proteome;Repeat;Signal;Transmembrane;Transmembrane helix	UniRef100_O94898;UniRef90_O94898;UniRef50_Q96JA1	link	Plasma membrane	Cytoskeleton;Extracellular space;Nucleus	HPA015538		9860
LPHN1_HUMAN	O94910	Latrophilin-1	LPHN1	surface	machine learning		1474	7	1	SP:1-24;NC:25-860;TM:861-885;CY:886-895;TM:896-914;NC:915-924;TM:925-943;CY:944-964;TM:965-984;NC:985-1003;TM:1004-1026;CY:1027-1047;TM:1048-1071;NC:1072-1076;TM:1077-1100;CY:1101-1474	uniprot		0.9661	1	ENSG00000072071	ENSP00000340688		Receptors	GPCR;Adhesion	98;531;640;742;801;806;827;1154;1171;1249	7									Cell junction, synapse;Cell junction, synapse, presynaptic cell membrane;Cell junction, synapse, synaptosome;Cell membrane (Multi-pass membrane protein);Cell projection, axon;Cell projection, growth cone	Alternative splicing;Autocatalytic cleavage;Cell junction;Cell membrane;Cell projection;Complete proteome;Disulfide bond;G-protein coupled receptor;Glycoprotein;Lectin;Membrane;Polymorphism;Receptor;Reference proteome;Signal;Synapse;Synaptosome;Transducer;Transmembrane;Transmembrane helix	UniRef100_O94910;UniRef90_O88917-4;UniRef50_O88917	link	Plasma membrane	Cytosol;Endoplasmic Reticulum;Endosome;Extracellular space;Golgi apparatus;Lysosome;Mitochondrion;Nucleus;Peroxisome	HPA037974		22859
ABCA8_HUMAN	O94911	ATP-binding cassette sub-family A member 8	ABCA8	surface	pos. trainingset		1581	14	0	CY:1-30;TM:31-48;NC:49-223;TM:224-244;CY:245-263;TM:264-288;NC:289-293;TM:294-319;CY:320-327;TM:328-350;NC:351-356;TM:357-377;CY:378-396;TM:397-419;NC:420-821;TM:822-841;CY:842-980;TM:981-1000;NC:1001-1024;TM:1025-1048;CY:1049-1061;TM:1062-1084;NC:1085-1094;TM:1095-1116;CY:1117-1122;TM:1123-1145;NC:1146-1158;TM:1159-1180;CY:1181-1581	uniprot - CSPA based corrected Nterm - CSPA confirmed	surface	0.7396	2	ENSG00000141338	ENSP00000269080		Transporters	Active_transporters;ABCA	71;84;194;243;484;555;684;757;879;908;927;1230;1268;1333	7			266	1 - high confidence	2	VDTFN[115]ESR;FSVVYTPVTN[115]TTQQIMNK	71;84	O94911	Cell membrane (Multi-pass membrane protein)	Alternative splicing;ATP-binding;Cell membrane;Complete proteome;Glycoprotein;Membrane;Nucleotide-binding;Polymorphism;Reference proteome;Repeat;Transmembrane;Transmembrane helix;Transport	UniRef100_O94911;UniRef90_O94911;UniRef50_O94911	link	Plasma membrane	Cytoskeleton;Cytosol;Endoplasmic Reticulum;Endosome;Extracellular space;Golgi apparatus;Lysosome;Mitochondrion;Nucleus;Peroxisome	HPA044914		10351
SLIK3_HUMAN	O94933	SLIT and NTRK-like protein 3	SLITRK3	surface	machine learning		977	2	1	SP:1-28;NC:29-537;TM:538-555;CY:556-654;TM:655-679;NC:680-977	constrained phobius - prefered over uniprot based on cspa - CSPA confirmed		0.8523	1	ENSG00000121871	ENSP00000241274;ENSP00000420091		Miscellaneous	Other;LRRC	68;142;171;235;399;430;596;804	7				1 - high confidence	1	EN[115]HSN[115]YR	804	O94933	Membrane (Single-pass type I membrane protein)	Complete proteome;Glycoprotein;Leucine-rich repeat;Membrane;Polymorphism;Reference proteome;Repeat;Signal;Transmembrane;Transmembrane helix	UniRef100_O94933;UniRef90_O94933;UniRef50_O94933	link		Cytoskeleton;Cytosol;Endoplasmic Reticulum;Endosome;Extracellular space;Golgi apparatus;Lysosome;Mitochondrion;Nucleus;Peroxisome	HPA017636		22865
SO2B1_HUMAN	O94956	Solute carrier organic anion transporter family member 2B1	SLCO2B1	surface	machine learning		709	12	0	CY:1-49;TM:50-69;NC:70-88;TM:89-108;CY:109-117;TM:118-138;NC:139-186;TM:187-209;CY:210-228;TM:229-253;NC:254-272;TM:273-297;CY:298-371;TM:372-394;NC:395-405;TM:406-432;CY:433-440;TM:441-463;NC:464-562;TM:563-586;CY:587-595;TM:596-614;NC:615-651;TM:652-673;CY:674-709	uniprot		0.9321	1	ENSG00000137491	ENSP00000388912;ENSP00000389653		Transporters	SLC;MFS;SLCO	146;176;350;538	3									Cell membrane (Multi-pass membrane protein)	Alternative promoter usage;Alternative splicing;Cell membrane;Complete proteome;Disulfide bond;Glycoprotein;Ion transport;Membrane;Phosphoprotein;Polymorphism;Reference proteome;Transmembrane;Transmembrane helix;Transport	UniRef100_O94956;UniRef90_O94956;UniRef50_O94956	link			HPA020659	DB01049	11309
CSTN1_HUMAN	O94985	Calsyntenin-1	CLSTN1	surface	machine learning		981	1	1	SP:1-28;NC:29-858;TM:859-881;CY:882-981	uniprot		0.8443	1	ENSG00000171603	ENSP00000366513		Miscellaneous	StructuralAndAdhesion;Calsyntenin	346;366;515;965	3	346;366;515;965		265						Cell junction, synapse, postsynaptic cell membrane (Single-pass type I membrane protein);Cell projection;Endoplasmic reticulum membrane (Single-pass type I membrane protein);Golgi apparatus membrane;Nucleus	Alternative splicing;Calcium;Cell adhesion;Cell junction;Cell membrane;Cell projection;Complete proteome;Direct protein sequencing;Endoplasmic reticulum;Glycoprotein;Golgi apparatus;Membrane;Nucleus;Polymorphism;Postsynaptic cell membrane;Reference proteome;Repeat;Signal;Synapse;Transmembrane;Transmembrane helix	UniRef100_O94985;UniRef90_Q9EPL2;UniRef50_Q9EPL2	link	Endoplasmic Reticulum;Golgi apparatus;Nucleus	Cytoskeleton;Cytosol;Endosome;Lysosome;Mitochondrion;Peroxisome	HPA012412		22883
SLIK5_HUMAN	O94991	SLIT and NTRK-like protein 5	SLITRK5	surface	machine learning		958	1	1	SP:1-38;NC:39-664;TM:665-688;CY:689-958	uniprot		0.8922	1	ENSG00000165300	ENSP00000366283		Miscellaneous	Other;LRRC	103;238;644;695;703	3									Membrane (Single-pass type I membrane protein)	Alternative splicing;Complete proteome;Glycoprotein;Leucine-rich repeat;Membrane;Reference proteome;Repeat;Signal;Transmembrane;Transmembrane helix	UniRef100_O94991;UniRef90_Q810B7;UniRef50_Q810B7	link		Cytoskeleton;Cytosol;Endoplasmic Reticulum;Endosome;Extracellular space;Golgi apparatus;Lysosome;Mitochondrion;Nucleus;Peroxisome	HPA013843		26050
OR2F2_HUMAN	O95006	Olfactory receptor 2F2	OR2F2	surface	pos. trainingset		317	7	0	NC:1-24;TM:25-48;CY:49-59;TM:60-81;NC:82-98;TM:99-120;CY:121-139;TM:140-160;NC:161-196;TM:197-219;CY:220-239;TM:240-261;NC:262-272;TM:273-292;CY:293-317	uniprot		0.9641	1	ENSG00000221910	ENSP00000386222		Receptors	GPCR;Olf	5;65	1									Cell membrane (Multi-pass membrane protein)	Cell membrane;Complete proteome;Disulfide bond;G-protein coupled receptor;Glycoprotein;Membrane;Olfaction;Polymorphism;Receptor;Reference proteome;Sensory transduction;Transducer;Transmembrane;Transmembrane helix	UniRef100_O95006;UniRef90_Q13607;UniRef50_Q13607	link	Plasma membrane	Cytoskeleton;Cytosol;Endoplasmic Reticulum;Endosome;Extracellular space;Golgi apparatus;Lysosome;Mitochondrion;Nucleus;Peroxisome	no		135948
OR6B1_HUMAN	O95007	Olfactory receptor 6B1	OR6B1	surface	pos. trainingset		311	7	0	NC:1-24;TM:25-48;CY:49-59;TM:60-79;NC:80-98;TM:99-120;CY:121-139;TM:140-162;NC:163-199;TM:200-223;CY:224-234;TM:235-258;NC:259-270;TM:271-290;CY:291-311	uniprot	surface	0.9724	1	ENSG00000221813	ENSP00000386151		Receptors	GPCR;Olf	5;65;89;186	3									Cell membrane (Multi-pass membrane protein)	Cell membrane;Complete proteome;Disulfide bond;G-protein coupled receptor;Glycoprotein;Membrane;Olfaction;Polymorphism;Receptor;Reference proteome;Sensory transduction;Transducer;Transmembrane;Transmembrane helix	UniRef100_O95007;UniRef90_O95007;UniRef50_O95007	link	Plasma membrane	Cytoskeleton;Cytosol;Endoplasmic Reticulum;Endosome;Extracellular space;Golgi apparatus;Lysosome;Mitochondrion;Nucleus;Peroxisome	HPA053164		135946
O4F21_HUMAN	O95013	Olfactory receptor 4F21	OR4F21	surface	pos. trainingset		312	7	0	NC:1-22;TM:23-47;CY:48-58;TM:59-78;NC:79-97;TM:98-120;CY:121-140;TM:141-163;NC:164-201;TM:202-225;CY:226-236;TM:237-258;NC:259-269;TM:270-289;CY:290-312	uniprot		0.99	1	ENSG00000176269	ENSP00000318878		Receptors	GPCR;Olf	5	1									Cell membrane (Multi-pass membrane protein)	Cell membrane;Complete proteome;Disulfide bond;G-protein coupled receptor;Glycoprotein;Membrane;Olfaction;Receptor;Reference proteome;Sensory transduction;Transducer;Transmembrane;Transmembrane helix	UniRef100_O95013;UniRef90_Q6IEY1;UniRef50_Q6IEY1	link	Plasma membrane	Cytoskeleton;Cytosol;Endoplasmic Reticulum;Endosome;Extracellular space;Golgi apparatus;Lysosome;Mitochondrion;Nucleus;Peroxisome	HPA047705		441308
OR2A4_HUMAN	O95047	Olfactory receptor 2A4	OR2A4	surface	pos. trainingset		310	7	0	NC:1-22;TM:23-48;CY:49-58;TM:59-81;NC:82-100;TM:101-123;CY:124-136;TM:137-161;NC:162-199;TM:200-224;CY:225-235;TM:236-260;NC:261-271;TM:272-291;CY:292-310	uniprot	surface	0.8382	1	ENSG00000180658	ENSP00000319546		Receptors	GPCR;Olf	4;41	1									Cell membrane (Multi-pass membrane protein)	Cell membrane;Complete proteome;G-protein coupled receptor;Glycoprotein;Membrane;Olfaction;Receptor;Reference proteome;Sensory transduction;Transducer;Transmembrane;Transmembrane helix	UniRef100_O95047;UniRef90_O95047;UniRef50_O95047	link	Plasma membrane	Cytoskeleton;Cytosol;Endoplasmic Reticulum;Endosome;Extracellular space;Golgi apparatus;Lysosome;Mitochondrion;Nucleus;Peroxisome	HPA058272		79541
S1PR2_HUMAN	O95136	Sphingosine 1-phosphate receptor 2	S1PR2	surface	pos. trainingset		353	7	0	NC:1-34;TM:35-58;CY:59-68;TM:69-91;NC:92-110;TM:111-128;CY:129-148;TM:149-169;NC:170-188;TM:189-210;CY:211-229;TM:230-254;NC:255-269;TM:270-290;CY:291-353	uniprot - CSPA confirmed	surface	0.9341	1	ENSG00000267534	ENSP00000466933		Receptors	GPCR;Rhodopsin	19	1		342;343;345		1 - high confidence	2	VQEHYN[115]YTK;QEHYN[115]YTK	19	O95136	Cell membrane (Multi-pass membrane protein)	3D-structure;Cell membrane;Complete proteome;G-protein coupled receptor;Glycoprotein;Lipoprotein;Membrane;Palmitate;Receptor;Reference proteome;Transducer;Transmembrane;Transmembrane helix	UniRef100_O95136;UniRef90_O95136;UniRef50_Q9I8K8	link			HPA014307		9294
TNF15_HUMAN	O95150	Tumor necrosis factor ligand superfamily member 15	TNFSF15	surface	machine learning		251	1	0	CY:1-34;TM:35-55;NC:56-251	uniprot		0.6148	2	ENSG00000181634	ENSP00000363157		Unclassified	Unclassified	133;229	2	133;229								Membrane (Single-pass type II membrane protein);Secreted	3D-structure;Alternative splicing;Complete proteome;Cytokine;Direct protein sequencing;Disulfide bond;Glycoprotein;Membrane;Polymorphism;Reference proteome;Secreted;Signal-anchor;Transmembrane;Transmembrane helix	UniRef100_O95150;UniRef90_O95150;UniRef50_O95150	link	Extracellular space	Cytoskeleton;Cytosol;Endoplasmic Reticulum;Endosome;Golgi apparatus;Lysosome;Mitochondrion;Nucleus;Peroxisome	HPA012948		9966
UNC5C_HUMAN	O95185	Netrin receptor UNC5C	UNC5C	surface	machine learning		931	1	1	SP:1-39;NC:40-377;TM:378-402;CY:403-931	uniprot		0.9042	1	ENSG00000182168	ENSP00000406022		Receptors	IG;NetrinR	236;361;483;519;643;663;812;905	2			99;141;147;201;263;266;269;319;322;325;335;620;633;753;770;866;896						Membrane (Single-pass type I membrane protein)	Alternative splicing;Apoptosis;Complete proteome;Developmental protein;Disulfide bond;Glycoprotein;Immunoglobulin domain;Membrane;Phosphoprotein;Polymorphism;Receptor;Reference proteome;Repeat;Signal;Transmembrane;Transmembrane helix	UniRef100_O95185;UniRef90_O08747;UniRef50_Q8IZJ1	link		Cytoskeleton;Cytosol;Endoplasmic Reticulum;Endosome;Extracellular space;Golgi apparatus;Lysosome;Mitochondrion;Nucleus;Peroxisome	HPA012086;CAB025086		8633
CSPG5_HUMAN	O95196	Chondroitin sulfate proteoglycan 5	CSPG5	surface	pos. trainingset		566	1	1	SP:1-33;NC:34-418;TM:419-444;CY:445-566	uniprot - CSPA confirmed	surface	0.9005	1	ENSG00000114646	ENSP00000373244		Unclassified	Unclassified	57;355;367;473;564	3	57;355;367;473;564			1 - high confidence	2	GSPAWEPPAN[115]DTR;DLASSEN[115]GTECR	57;355	O95196	Cell membrane (Single-pass type I membrane protein);Endoplasmic reticulum membrane (Single-pass type I membrane protein);Golgi apparatus membrane (Single-pass type I membrane protein)	Alternative splicing;Cell membrane;Complete proteome;Developmental protein;Differentiation;Disulfide bond;EGF-like domain;Endoplasmic reticulum;Glycoprotein;Golgi apparatus;Growth regulation;Membrane;Neurogenesis;Phosphoprotein;Polymorphism;Proteoglycan;Reference proteome;Signal;Transmembrane;Transmembrane helix	UniRef100_O95196;UniRef90_O95196;UniRef50_O95196	link			no		10675
PCDH8_HUMAN	O95206	Protocadherin-8	PCDH8	surface	pos. trainingset		1070	1	1	SP:1-29;NC:30-749;TM:750-773;CY:774-1070	uniprot	surface	0.9066	1	ENSG00000136099	ENSP00000367177		Miscellaneous	StructuralAndAdhesion;ProtocadherinsOther	70;464;616;925	3	464								Cell junction, synapse, postsynaptic cell membrane;Cell junction, synapse, presynaptic cell membrane;Cell membrane (Single-pass type I membrane protein);Cell projection, dendrite	Alternative splicing;Calcium;Cell adhesion;Cell junction;Cell membrane;Cell projection;Complete proteome;Glycoprotein;Membrane;Polymorphism;Postsynaptic cell membrane;Reference proteome;Repeat;Signal;Synapse;Transmembrane;Transmembrane helix	UniRef100_O95206;UniRef90_O95206;UniRef50_O95206	link	Plasma membrane	Cytoskeleton;Cytosol;Endoplasmic Reticulum;Endosome;Extracellular space;Golgi apparatus;Lysosome;Mitochondrion;Nucleus;Peroxisome	HPA010509		5100
OR5F1_HUMAN	O95221	Olfactory receptor 5F1	OR5F1	surface	pos. trainingset		314	7	0	NC:1-24;TM:25-48;CY:49-59;TM:60-78;NC:79-98;TM:99-120;CY:121-139;TM:140-158;NC:159-199;TM:200-222;CY:223-240;TM:241-260;NC:261-271;TM:272-292;CY:293-314	uniprot		0.9681	1	ENSG00000149133	ENSP00000278409		Receptors	GPCR;Olf	5;65;73;159	2									Cell membrane (Multi-pass membrane protein)	Cell membrane;Complete proteome;Disulfide bond;G-protein coupled receptor;Glycoprotein;Membrane;Olfaction;Polymorphism;Receptor;Reference proteome;Sensory transduction;Transducer;Transmembrane;Transmembrane helix	UniRef100_O95221;UniRef90_O95221;UniRef50_Q8WZ84	link	Plasma membrane	Cytoskeleton;Cytosol;Endoplasmic Reticulum;Endosome;Extracellular space;Golgi apparatus;Lysosome;Mitochondrion;Nucleus;Peroxisome	HPA059360		338674
OR6A2_HUMAN	O95222	Olfactory receptor 6A2	OR6A2	surface	pos. trainingset		327	7	0	NC:1-23;TM:24-48;CY:49-59;TM:60-79;NC:80-105;TM:106-125;CY:126-144;TM:145-167;NC:168-204;TM:205-226;CY:227-245;TM:246-265;NC:266-277;TM:278-297;CY:298-327	uniprot	surface	0.9777	1	ENSG00000184933	ENSP00000330384		Receptors	GPCR;Olf	5;52;66;191	2									Cell membrane (Multi-pass membrane protein)	Cell membrane;Complete proteome;Disulfide bond;G-protein coupled receptor;Glycoprotein;Membrane;Olfaction;Polymorphism;Receptor;Reference proteome;Sensory transduction;Transducer;Transmembrane;Transmembrane helix	UniRef100_O95222;UniRef90_O95222;UniRef50_O95222	link	Plasma membrane	Cytoskeleton;Cytosol;Endoplasmic Reticulum;Endosome;Extracellular space;Golgi apparatus;Lysosome;Mitochondrion;Nucleus;Peroxisome	no		8590
I18RA_HUMAN	O95256	Interleukin-18 receptor accessory protein	IL18RAP	surface	machine learning		599	1	1	SP:1-14;NC:15-358;TM:359-382;CY:383-599	uniprot		0.9002	1	ENSG00000115607	ENSP00000264260	CD218b	Receptors	IG;Type1;CytokineR	21;119;152;345	4									Membrane (Single-pass type I membrane protein)	Alternative splicing;Complete proteome;Disulfide bond;Glycoprotein;Immunoglobulin domain;Membrane;Polymorphism;Receptor;Reference proteome;Repeat;Signal;Transmembrane;Transmembrane helix	UniRef100_O95256;UniRef90_O95256;UniRef50_O95256	link		Extracellular space	CAB025270		8807
5HT3B_HUMAN	O95264	5-hydroxytryptamine receptor 3B	HTR3B	surface	machine learning		441	4	1	SP:1-21;NC:22-239;TM:240-259;CY:260-270;TM:271-288;NC:289-300;TM:301-324;CY:325-416;TM:417-437;NC:438-441	uniprot		0.8124	1	ENSG00000149305	ENSP00000260191		Transporters	Channels;Ligand_gated_ion_channels;cys-loop	52;96;138;168;203;287	5	52		435						Cell membrane (Multi-pass membrane protein)	Alternative splicing;Cell membrane;Complete proteome;Disulfide bond;Glycoprotein;Ion channel;Ion transport;Ligand-gated ion channel;Membrane;Polymorphism;Receptor;Reference proteome;Signal;Transmembrane;Transmembrane helix;Transport	UniRef100_O95264;UniRef90_O95264;UniRef50_O95264	link	Plasma membrane	Cytoskeleton;Cytosol;Endoplasmic Reticulum;Endosome;Extracellular space;Golgi apparatus;Lysosome;Mitochondrion;Nucleus;Peroxisome	HPA039559		9177
LYPD3_HUMAN	O95274	Ly6/PLAUR domain-containing protein 3	LYPD3	surface	GPI (UniProt)		346	0	1	SP:1-30;NC:31-346	uniprot - CSPA based sp-noncyt - CSPA confirmed		0.6267	2 (nonTM)	ENSG00000124466	ENSP00000244333		Unclassified	Unclassified	118;129;163;176;183;227	6		258;260;277		1 - high confidence	6	ALDPAGN[115]ESAYPPNGVECYSCVGLSR;ALDPAGN[115]ESAYPPN[115]GVECY;EACQGTSPPVVSCYN[115]ASDHVYK;PPVVSCYN[115]ASDHVYK;GCFDGN[115]VTLTAAN[115]VTVSLPVR;AAN[115]VTVSLPVR	129;163;176;183	O95274	Cell membrane (Lipid-anchor, GPI-anchor)	Cell membrane;Complete proteome;Direct protein sequencing;Glycoprotein;GPI-anchor;Lipoprotein;Membrane;Reference proteome;Repeat;Signal	UniRef100_O95274;UniRef90_O95274;UniRef50_O95274	link	Plasma membrane	Cytoskeleton;Cytosol;Endoplasmic Reticulum;Endosome;Extracellular space;Golgi apparatus;Lysosome;Mitochondrion;Nucleus;Peroxisome	HPA041529;HPA041797		27076
KCNK5_HUMAN	O95279	Potassium channel subfamily K member 5	KCNK5	surface	machine learning		499	4	0	CY:1-7;TM:8-26;NC:27-84;IM:85-112;TM:113-133;CY:134-157;TM:158-180;NC:181-189;IM:190-215;NC:216-229;TM:230-250;CY:251-499	uniprot		0.7206	2	ENSG00000164626	ENSP00000352527		Transporters	Channels;Voltage_gated_ion_channels;Two-p_K_channels	77	1	77								Membrane (Multi-pass membrane protein)	Complete proteome;Disulfide bond;Glycoprotein;Ion channel;Ion transport;Membrane;Phosphoprotein;Polymorphism;Potassium;Potassium channel;Potassium transport;Reference proteome;Transmembrane;Transmembrane helix;Transport;Voltage-gated channel	UniRef100_O95279;UniRef90_O95279;UniRef50_O95279	link		Cytoskeleton;Cytosol;Endoplasmic Reticulum;Endosome;Extracellular space;Golgi apparatus;Lysosome;Mitochondrion;Nucleus;Peroxisome	HPA059148		8645
MPZL1_HUMAN	O95297	Myelin protein zero-like protein 1	MPZL1	surface	machine learning		269	1	1	SP:1-37;NC:38-162;TM:163-189;CY:190-269	uniprot - CSPA confirmed		0.9721	1	ENSG00000197965	ENSP00000352513		Miscellaneous	StructuralAndAdhesion;IG_MPZ	50;130;256	2	50;130			1 - high confidence	8	LEVYTPKEIFVAN[115]GTQGK;EIFVAN[115]GTQGK;IFVAN[115]GTQGK;FVAN[115]GTQGK;DASINIENMQFIHN[115]GTYICDVK;DASINIEN[115]MQFIHN[115]GTYICDVK;FIHN[115]GTYICDVK;IHN[115]GTYICDVK	50;130	O95297	Membrane (Single-pass type I membrane protein)	Alternative splicing;Complete proteome;Direct protein sequencing;Disulfide bond;Glycoprotein;Immunoglobulin domain;Membrane;Phosphoprotein;Reference proteome;Signal;Transmembrane;Transmembrane helix	UniRef100_O95297;UniRef90_O95297;UniRef50_O95297	link		Cytoskeleton;Cytosol;Endoplasmic Reticulum;Endosome;Extracellular space;Golgi apparatus;Lysosome;Mitochondrion;Nucleus;Peroxisome	HPA026966		9019
ABCBB_HUMAN	O95342	Bile salt export pump	ABCB11	surface	machine learning		1321	12	0	CY:1-58;TM:59-83;NC:84-143;TM:144-167;CY:168-216;TM:217-236;NC:237-241;TM:242-263;CY:264-319;TM:320-343;NC:344-354;TM:355-374;CY:375-751;TM:752-775;NC:776-794;TM:795-820;CY:821-875;TM:876-894;NC:895-899;TM:900-917;CY:918-978;TM:979-998;NC:999-1014;TM:1015-1035;CY:1036-1321	uniprot		0.8663	1	ENSG00000073734	ENSP00000263817		Transporters	Active_transporters;ABCB	109;116;122;125;375;424;591;765;885	4	109;122;125;424;765;885								Membrane (Multi-pass membrane protein)	ATP-binding;Complete proteome;Disease mutation;Glycoprotein;Intrahepatic cholestasis;Membrane;Nucleotide-binding;Phosphoprotein;Polymorphism;Reference proteome;Repeat;Transmembrane;Transmembrane helix;Transport	UniRef100_O95342;UniRef90_O95342;UniRef50_O95342	link		Cytoskeleton;Cytosol;Endoplasmic Reticulum;Endosome;Extracellular space;Lysosome;Mitochondrion;Nucleus;Peroxisome	HPA019035	DB00171;DB01016	8647
OR2C1_HUMAN	O95371	Olfactory receptor 2C1	OR2C1	surface	pos. trainingset		312	7	0	NC:1-24;TM:25-48;CY:49-59;TM:60-81;NC:82-100;TM:101-120;CY:121-139;TM:140-158;NC:159-197;TM:198-221;CY:222-240;TM:241-261;NC:262-272;TM:273-292;CY:293-312	uniprot	surface	0.9894	1	ENSG00000168158	ENSP00000307726		Receptors	GPCR;Olf	5;42;65	1									Cell membrane (Multi-pass membrane protein)	Cell membrane;Complete proteome;Disulfide bond;G-protein coupled receptor;Glycoprotein;Membrane;Olfaction;Polymorphism;Receptor;Reference proteome;Sensory transduction;Transducer;Transmembrane;Transmembrane helix	UniRef100_O95371;UniRef90_O95371;UniRef50_O95371	link	Plasma membrane	Cytoskeleton;Cytosol;Endoplasmic Reticulum;Endosome;Extracellular space;Golgi apparatus;Lysosome;Mitochondrion;Nucleus;Peroxisome	no		4993
CXB5_HUMAN	O95377	Gap junction beta-5 protein	GJB5	surface	pos. trainingset		273	4	0	CY:1-19;TM:20-39;NC:40-75;TM:76-97;CY:98-126;TM:127-149;NC:150-185;TM:186-209;CY:210-273	uniprot		0.6966	2	ENSG00000189280	ENSP00000340811		Miscellaneous	StructuralAndAdhesion;GapJunction	2	0									Cell junction, gap junction;Cell membrane (Multi-pass membrane protein)	Cell junction;Cell membrane;Complete proteome;Gap junction;Membrane;Reference proteome;Transmembrane;Transmembrane helix	UniRef100_O95377;UniRef90_O95377;UniRef50_O75712	link	Plasma membrane	Cytoskeleton;Cytosol;Endoplasmic Reticulum;Endosome;Extracellular space;Golgi apparatus;Lysosome;Mitochondrion;Nucleus;Peroxisome	HPA038146		2709
NPT2B_HUMAN	O95436	Sodium-dependent phosphate transport protein 2B	SLC34A2	surface	machine learning		690	8	0	CY:1-99;TM:100-122;NC:123-137;TM:138-157;CY:158-212;TM:213-232;NC:233-362;TM:363-387;CY:388-408;TM:409-430;NC:431-484;TM:485-505;CY:506-524;TM:525-546;NC:547-552;TM:553-575;CY:576-690	uniprot		0.8044	1	ENSG00000157765	ENSP00000371483		Transporters	SLC;Other;SLC34	36;136;295;308;313;321;335;340;495;520;667	7	36;308;313;321;335;340;667								Membrane (Multi-pass membrane protein)	Alternative splicing;Complete proteome;Disease mutation;Disulfide bond;Glycoprotein;Ion transport;Membrane;Polymorphism;Reference proteome;Sodium;Sodium transport;Symport;Transmembrane;Transmembrane helix;Transport	UniRef100_O95436;UniRef90_O95436;UniRef50_Q06496	link	Plasma membrane	Cytoskeleton;Cytosol;Endoplasmic Reticulum;Endosome;Extracellular space;Golgi apparatus;Lysosome;Mitochondrion;Nucleus;Peroxisome	HPA037989		10568
CXB6_HUMAN	O95452	Gap junction beta-6 protein	GJB6	surface	machine learning		261	4	0	CY:1-21;TM:22-41;NC:42-76;TM:77-98;CY:99-131;TM:132-158;NC:159-190;TM:191-215;CY:216-261	uniprot		0.6208	2	ENSG00000121742	ENSP00000241124;ENSP00000348521;ENSP00000382938;ENSP00000382939		Miscellaneous	StructuralAndAdhesion;GapJunction		0									Cell junction, gap junction;Cell membrane (Multi-pass membrane protein)	Cell junction;Cell membrane;Complete proteome;Deafness;Disease mutation;Ectodermal dysplasia;Gap junction;Hearing;Membrane;Non-syndromic deafness;Palmoplantar keratoderma;Polymorphism;Reference proteome;Transmembrane;Transmembrane helix	UniRef100_O95452;UniRef90_O95452;UniRef50_P29033	link	Plasma membrane	Cytoskeleton;Cytosol;Extracellular space	HPA014846		10804
CLD7_HUMAN	O95471	Claudin-7	CLDN7	surface	pos. trainingset		211	4	0	CY:1-7;TM:8-30;NC:31-78;TM:79-99;CY:100-118;TM:119-141;NC:142-160;TM:161-183;CY:184-211	uniprot	surface	0.6724	2	ENSG00000181885	ENSP00000353475;ENSP00000396638		Miscellaneous	StructuralAndAdhesion;Claudin	189;205	0			18;30;51;139;169						Cell junction, tight junction;Cell membrane (Multi-pass membrane protein);Lateral cell membrane	Alternative splicing;Cell junction;Cell membrane;Complete proteome;Membrane;Phosphoprotein;Polymorphism;Reference proteome;Tight junction;Transmembrane;Transmembrane helix	UniRef100_O95471;UniRef90_O95471;UniRef50_O95471	link	Plasma membrane	Cytoskeleton;Cytosol;Endoplasmic Reticulum;Endosome;Extracellular space;Golgi apparatus;Lysosome;Mitochondrion;Nucleus;Peroxisome	CAB013063;HPA014703		1366
ABCA1_HUMAN	O95477	ATP-binding cassette sub-family A member 1	ABCA1	surface	machine learning		2261	15	0	CY:1-24;TM:25-44;NC:45-640;TM:641-660;CY:661-679;TM:680-704;NC:705-715;TM:716-736;CY:737-743;TM:744-763;NC:764-773;TM:774-796;CY:797-827;TM:828-848;NC:849-1040;TM:1041-1059;CY:1060-1346;TM:1347-1369;NC:1370-1654;TM:1655-1677;CY:1678-1696;TM:1697-1722;NC:1723-1734;TM:1735-1754;CY:1755-1765;TM:1766-1788;NC:1789-1801;TM:1802-1820;CY:1821-1852;TM:1853-1874;NC:1875-2261	uniprot - CSPA confirmed		0.8842	1	ENSG00000165029	ENSP00000363868		Transporters	Active_transporters;ABCA	14;98;151;161;196;244;292;337;349;400;478;489;521;820;1144;1294;1453;1504;1637;1780;2044;2238	17	14;98;151;161;196;244;292;337;349;400;478;489;521;820;1144;1294;1453;1458;1504;1623;1637;1780;2044;2238		682	2 - putative	7	LQDFLVDN[115]ETFSGFLYHN[115]LSLPK;TLN[115]STSPFPSK;HPEDVQSSN[115]GSVY;HPEDVQSSN[115]GSVYTWR;PEDVQSSN[115]GSVYTWR;EAFN[115]ETNQAIR;LEPIATEVWLIN[115]K	151;161;244;478;489;521	O95477	Membrane (Multi-pass membrane protein)	Atherosclerosis;ATP-binding;Cholesterol metabolism;Complete proteome;Disease mutation;Disulfide bond;Glycoprotein;Lipid metabolism;Lipoprotein;Membrane;Nucleotide-binding;Palmitate;Phosphoprotein;Polymorphism;Reference proteome;Repeat;Steroid metabolism;Sterol metabolism;Transmembrane;Transmembrane helix;Transport	UniRef100_O95477;UniRef90_O95477;UniRef50_O95477	link		Cytoskeleton;Cytosol;Endoplasmic Reticulum;Endosome;Extracellular space;Lysosome;Mitochondrion;Nucleus;Peroxisome	HPA057283;CAB069889	DB00171;DB01016;DB01599	19
CLD9_HUMAN	O95484	Claudin-9	CLDN9	surface	machine learning		217	4	0	CY:1-8;TM:9-30;NC:31-78;TM:79-102;CY:103-116;TM:117-142;NC:143-162;TM:163-184;CY:185-217	uniprot		0.6188	2	ENSG00000213937	ENSP00000398017		Miscellaneous	StructuralAndAdhesion;Claudin		0			18;30;47;51;138;168						Cell junction, tight junction;Cell membrane (Multi-pass membrane protein)	Cell junction;Cell membrane;Complete proteome;Host-virus interaction;Membrane;Reference proteome;Tight junction;Transmembrane;Transmembrane helix	UniRef100_O95484;UniRef90_O95484;UniRef50_O15551	link			HPA007322		9080
LPHN2_HUMAN	O95490	Latrophilin-2	LPHN2	surface	pos. trainingset		1459	7	1	SP:1-25;NC:26-848;TM:849-872;CY:873-881;TM:882-900;NC:901-905;TM:906-930;CY:931-951;TM:952-971;NC:972-990;TM:991-1014;CY:1015-1034;TM:1035-1058;NC:1059-1063;TM:1064-1087;CY:1088-1459	uniprot - CSPA confirmed	surface	0.963	1	ENSG00000117114	ENSP00000359752;ENSP00000359763		Receptors	GPCR;Adhesion	99;331;520;629;731;744;787;792;813;1141;1158;1231;1242;1255	9		422		1 - high confidence	6	SVYQDN[115]ESETGK;GPDLSN[115]CTSH;GPDLSN[115]CTSHWVN;GPDLSN[115]CTSHWVNQLAQK;SLGQFLSTEN[115]ATIK;N[115]STIAVNSHVISVSINK	331;520;731;744	O95490	Cell membrane (Multi-pass membrane protein)	Alternative splicing;Cell membrane;Complete proteome;Disulfide bond;G-protein coupled receptor;Glycoprotein;Lectin;Membrane;Phosphoprotein;Receptor;Reference proteome;Signal;Transducer;Transmembrane;Transmembrane helix	UniRef100_O95490;UniRef90_O95490;UniRef50_O88923	link			HPA013573		23266
VNN1_HUMAN	O95497	Pantetheinase	VNN1	surface	GPI (UniProt)		513	0	1	SP:1-21;NC:22-513	uniprot - CSPA based sp-noncyt - CSPA confirmed		0.7804	1 (nonTM)	ENSG00000112299	ENSP00000356905		Unclassified	Unclassified	38;130;200;283;315;353;487	7	38;130;200;283;315;353;487	318;321;322		1 - high confidence	6	VYEHAAILPN[115]ATLTPVSR;AAILPN[115]ATLTPVSR;ILPN[115]ATLTPVSR;MTGSGIYAPN[115]SSR;TGSGIYAPN[115]SSR;LTGVAGN[115]YTVCQK	38;283;353	O95497	Cell membrane (Lipid-anchor, GPI-anchor)	Cell membrane;Complete proteome;Glycoprotein;GPI-anchor;Hydrolase;Lipoprotein;Membrane;Polymorphism;Reference proteome;Signal	UniRef100_O95497;UniRef90_O95497;UniRef50_O95497	link	Plasma membrane	Cytoskeleton;Cytosol;Endoplasmic Reticulum;Endosome;Extracellular space;Golgi apparatus;Lysosome;Mitochondrion;Nucleus;Peroxisome	HPA064145		8876
VNN2_HUMAN	O95498	Vascular non-inflammatory molecule 2	VNN2	surface	GPI (UniProt)		520	0	1	SP:1-23;NC:24-520	uniprot - CSPA based sp-noncyt - CSPA confirmed		0.7385	2 (nonTM)	ENSG00000112303	ENSP00000322276		Unclassified	Unclassified	39;273;347;357;411;468	6	39;273;347;357;411;468			1 - high confidence	2	TTN[115]LTTCGR;TTN[115]LTTCGRPVETASTR	411	O95498	Cell membrane (Lipid-anchor, GPI-anchor)	Alternative splicing;Cell membrane;Complete proteome;Glycoprotein;GPI-anchor;Hydrolase;Lipoprotein;Membrane;Polymorphism;Reference proteome;Signal	UniRef100_O95498;UniRef90_O95498;UniRef50_Q9Z0K8	link	Plasma membrane	Cytoskeleton;Cytosol;Endoplasmic Reticulum;Endosome;Extracellular space;Golgi apparatus;Lysosome;Mitochondrion;Nucleus;Peroxisome	HPA051229		8875
GTR10_HUMAN	O95528	Solute carrier family 2, facilitated glucose transporter member 10	SLC2A10	surface	machine learning		541	12	0	CY:1-11;TM:12-36;NC:37-48;TM:49-70;CY:71-79;TM:80-100;NC:101-105;TM:106-126;CY:127-134;TM:135-156;NC:157-166;TM:167-187;CY:188-232;TM:233-257;NC:258-268;TM:269-291;CY:292-297;TM:298-321;NC:322-409;TM:410-435;CY:436-446;TM:447-467;NC:468-475;TM:476-497;CY:498-541	uniprot		0.7246	2	ENSG00000197496	ENSP00000352216		Transporters	SLC;MFS;SLC2	334;526	1									Cytoplasm, perinuclear region;Endomembrane system (Multi-pass membrane protein)	Complete proteome;Cytoplasm;Disease mutation;Glycoprotein;Membrane;Polymorphism;Reference proteome;Sugar transport;Transmembrane;Transmembrane helix;Transport	UniRef100_O95528;UniRef90_O95528;UniRef50_O95528	link		Cytoskeleton;Cytosol;Endoplasmic Reticulum;Endosome;Extracellular space;Golgi apparatus;Lysosome;Mitochondrion;Nucleus;Peroxisome	HPA041015;HPA055673		81031
ADCY5_HUMAN	O95622	Adenylate cyclase type 5	ADCY5	surface	machine learning		1261	12	0	CY:1-196;TM:197-216;NC:217-239;TM:240-259;CY:260-269;TM:270-292;NC:293-297;TM:298-319;CY:320-327;TM:328-347;NC:348-378;TM:379-399;CY:400-763;TM:764-786;NC:787-791;TM:792-813;CY:814-833;TM:834-854;NC:855-908;TM:909-927;CY:928-933;TM:934-955;NC:956-983;TM:984-1004;CY:1005-1261	uniprot		0.7844	1	ENSG00000173175	ENSP00000419361		Enzymes	4.6.1	238;467;833;870;887;972;1079;1136	4		8;54;128;145;190							Cell projection, cilium;Membrane (Multi-pass membrane protein)	Alternative splicing;ATP-binding;cAMP biosynthesis;Cell projection;Cilium;Complete proteome;Disease mutation;Glycoprotein;Lyase;Magnesium;Membrane;Metal-binding;Nucleotide-binding;Phosphoprotein;Reference proteome;Repeat;Transmembrane;Transmembrane helix	UniRef100_O95622;UniRef90_O95622;UniRef50_O43306	link		Cytoskeleton;Cytosol;Endoplasmic Reticulum;Extracellular space;Golgi apparatus;Lysosome;Mitochondrion;Nucleus;Peroxisome	HPA017730		111
NTR2_HUMAN	O95665	Neurotensin receptor type 2	NTSR2	surface	pos. trainingset		410	7	0	NC:1-31;TM:32-53;CY:54-70;TM:71-91;NC:92-110;TM:111-131;CY:132-151;TM:152-174;NC:175-213;TM:214-236;CY:237-296;TM:297-315;NC:316-334;TM:335-358;CY:359-410	uniprot	surface	0.593	2	ENSG00000169006	ENSP00000303686		Receptors	GPCR;Rhodopsin		0									Cell membrane (Multi-pass membrane protein)	Cell membrane;Complete proteome;Disulfide bond;G-protein coupled receptor;Lipoprotein;Membrane;Palmitate;Polymorphism;Receptor;Reference proteome;Transducer;Transmembrane;Transmembrane helix	UniRef100_O95665;UniRef90_O95665;UniRef50_O95665	link	Plasma membrane	Cytoskeleton;Cytosol;Endoplasmic Reticulum;Endosome;Extracellular space;Golgi apparatus;Lysosome;Mitochondrion;Nucleus;Peroxisome	no	DB01106	23620
CRTAM_HUMAN	O95727	Cytotoxic and regulatory T-cell molecule	CRTAM	surface	machine learning		393	1	1	SP:1-17;NC:18-287;TM:288-310;CY:311-393	uniprot		0.9102	1	ENSG00000109943	ENSP00000227348	CD355	Miscellaneous	Ligand;IG_Ligand	21;45;87;178;191	5									Membrane (Single-pass type I membrane protein)	3D-structure;Adaptive immunity;Alternative splicing;Complete proteome;Disulfide bond;Glycoprotein;Immunity;Immunoglobulin domain;Membrane;Polymorphism;Reference proteome;Repeat;Signal;Transmembrane;Transmembrane helix	UniRef100_O95727;UniRef90_O95727;UniRef50_O95727	link		Cytoskeleton;Cytosol;Endoplasmic Reticulum;Endosome;Extracellular space;Golgi apparatus;Lysosome;Mitochondrion;Nucleus;Peroxisome	HPA054595		56253
SEM4F_HUMAN	O95754	Semaphorin-4F	SEMA4F	surface	machine learning		770	1	1	SP:1-34;NC:35-658;TM:659-680;CY:681-770	uniprot - CSPA confirmed		0.8543	1	ENSG00000135622	ENSP00000350547		Miscellaneous	Ligand;Semaphorins	64;133;509	3	509			1 - high confidence	1	TEVTQVN[115]TTNCGR	509	O95754	Membrane (Single-pass type I membrane protein)	Alternative splicing;Complete proteome;Developmental protein;Differentiation;Disulfide bond;Glycoprotein;Immunoglobulin domain;Membrane;Neurogenesis;Reference proteome;Signal;Transmembrane;Transmembrane helix	UniRef100_O95754;UniRef90_O95754;UniRef50_O95754	link		Cytoskeleton;Cytosol;Endosome;Extracellular space;Golgi apparatus;Lysosome;Mitochondrion;Nucleus;Peroxisome	no		10505
GPR75_HUMAN	O95800	Probable G-protein coupled receptor 75	GPR75	surface	machine learning		540	7	0	NC:1-45;TM:46-68;CY:69-85;TM:86-107;NC:108-118;TM:119-141;CY:142-160;TM:161-181;NC:182-201;TM:202-225;CY:226-318;TM:319-341;NC:342-352;TM:353-376;CY:377-540	uniprot		0.9182	1	ENSG00000119737	ENSP00000378195		Receptors	GPCR;Rhodopsin	2;12;25;85;153;310;349;420;487	4	2;12;25;153								Cell membrane (Multi-pass membrane protein)	Cell membrane;Complete proteome;G-protein coupled receptor;Glycoprotein;Membrane;Polymorphism;Receptor;Reference proteome;Transducer;Transmembrane;Transmembrane helix	UniRef100_O95800;UniRef90_O95800;UniRef50_Q6X632	link	Plasma membrane	Cytoskeleton;Cytosol;Endoplasmic Reticulum;Endosome;Extracellular space;Golgi apparatus;Lysosome;Mitochondrion;Nucleus;Peroxisome	no		10936
CLD1_HUMAN	O95832	Claudin-1	CLDN1	surface	pos. trainingset		211	4	0	CY:1-6;TM:7-27;NC:28-79;TM:80-100;CY:101-118;TM:119-141;NC:142-160;TM:161-184;CY:185-211	uniprot	surface	0.7704	1	ENSG00000163347	ENSP00000295522		Miscellaneous	StructuralAndAdhesion;Claudin	72	1		192;195	18;30;51;139;169						Cell junction, tight junction;Cell membrane (Multi-pass membrane protein)	Cell junction;Cell membrane;Complete proteome;Disulfide bond;Host-virus interaction;Ichthyosis;Membrane;Reference proteome;Tight junction;Transmembrane;Transmembrane helix	UniRef100_O95832;UniRef90_O88551;UniRef50_O88551	link	Plasma membrane	Cytoskeleton;Cytosol;Endoplasmic Reticulum;Endosome;Extracellular space;Golgi apparatus;Lysosome;Mitochondrion;Nucleus;Peroxisome	CAB002602;HPA048319		9076
GLP2R_HUMAN	O95838	Glucagon-like peptide 2 receptor	GLP2R	surface	pos. trainingset		553	7	0	NC:1-179;TM:180-203;CY:204-214;TM:215-236;NC:237-265;TM:266-287;CY:288-300;TM:301-321;NC:322-340;TM:341-362;CY:363-382;TM:383-404;NC:405-415;TM:416-439;CY:440-553	uniprot	surface	0.3966		ENSG00000065325	ENSP00000262441		Receptors	GPCR;Secretin	97;113;148;162	4									Cell membrane (Multi-pass membrane protein)	Cell membrane;Complete proteome;Disulfide bond;G-protein coupled receptor;Glycoprotein;Membrane;Polymorphism;Receptor;Reference proteome;Transducer;Transmembrane;Transmembrane helix	UniRef100_O95838;UniRef90_O95838;UniRef50_O95838	link	Plasma membrane	Cytoskeleton;Cytosol;Endoplasmic Reticulum;Endosome;Extracellular space;Golgi apparatus;Lysosome;Mitochondrion;Nucleus;Peroxisome	CAB022690;HPA049244	DB00040;DB08900	9340
TSN13_HUMAN	O95857	Tetraspanin-13	TSPAN13	surface	machine learning		204	4	0	CY:1-17;TM:18-40;NC:41-45;TM:46-67;CY:68-73;TM:74-98;NC:99-166;TM:167-188;CY:189-204	uniprot - CSPA confirmed		0.8343	1	ENSG00000106537	ENSP00000262067		Miscellaneous	Other;Tetraspanin	113;137	2	113;137;199			2 - putative	4	SVNPN[115]DTCLASCVK;SVN[115]PN[115]DTCLASCVK;NPN[115]DTCLASCVK;PN[115]DTCLASCVK	137	O95857	Membrane (Multi-pass membrane protein)	Complete proteome;Glycoprotein;Membrane;Reference proteome;Transmembrane;Transmembrane helix	UniRef100_O95857;UniRef90_O95857;UniRef50_O95857	link		Cytoskeleton;Cytosol;Endoplasmic Reticulum;Endosome;Extracellular space;Golgi apparatus;Lysosome;Mitochondrion;Nucleus;Peroxisome	HPA007426		27075
TSN15_HUMAN	O95858	Tetraspanin-15	TSPAN15	surface	machine learning		294	4	0	CY:1-22;TM:23-45;NC:46-58;TM:59-83;CY:84-93;TM:94-116;NC:117-232;TM:233-256;CY:257-294	uniprot - CSPA confirmed		0.8563	1	ENSG00000099282	ENSP00000362387		Miscellaneous	Other;Tetraspanin	118;189;230	3	118;189;230			2 - putative	2	N[115]TTEVVNTMCGYK;N[115]TTEVVN[115]TMCGYK	189	O95858	Membrane (Multi-pass membrane protein)	Complete proteome;Glycoprotein;Membrane;Reference proteome;Transmembrane;Transmembrane helix	UniRef100_O95858;UniRef90_O95858;UniRef50_O95858	link		Cytoskeleton;Cytosol;Endoplasmic Reticulum;Endosome;Extracellular space;Golgi apparatus;Lysosome;Mitochondrion;Nucleus;Peroxisome	HPA044657		23555
G6B_HUMAN	O95866	Protein G6b	G6B	surface	pos. trainingset		241	1	1	SP:1-17;NC:18-142;TM:143-165;CY:166-241	uniprot - CSPA confirmed	surface	0.8133	1	ENSG00000204420;ENSG00000206396;ENSG00000228090;ENSG00000224393;ENSG00000237459;ENSG00000230060;ENSG00000231003	ENSP00000364964;ENSP00000382944;ENSP00000408430;ENSP00000406706;ENSP00000416447;ENSP00000391097		Unclassified	Unclassified	32	1				1 - high confidence	3	VN[115]LSCGGVSHPI;VN[115]LSCGGVSHPIR;N[115]LSCGGVSHPIR	32	O95866	Cell membrane (Single-pass type I membrane protein);Cell membrane (Single-pass type I membrane protein);Endoplasmic reticulum;Golgi apparatus;Endoplasmic reticulum;Golgi apparatus	Alternative splicing;Cell membrane;Complete proteome;Direct protein sequencing;Endoplasmic reticulum;Glycoprotein;Golgi apparatus;Heparin-binding;Membrane;Phosphoprotein;Polymorphism;Receptor;Reference proteome;Signal;Transmembrane;Transmembrane helix	UniRef100_O95866;UniRef90_O95866;UniRef50_O95866	link	Endoplasmic Reticulum;Golgi apparatus;Plasma membrane	Cytoskeleton;Cytosol;Endosome;Extracellular space;Lysosome;Mitochondrion;Nucleus;Peroxisome	no		80739
LY66C_HUMAN	O95867	Lymphocyte antigen 6 complex locus protein G6c	LY6G6C	surface	GPI (UniProt)		125	0	1	SP:1-18;NC:19-125	uniprot		0.7405	2 (nonTM)	ENSG00000204421;ENSG00000206398;ENSG00000235452;ENSG00000228250;ENSG00000228859;ENSG00000236183;ENSG00000235925	ENSP00000364978;ENSP00000372905;ENSP00000388591;ENSP00000411365;ENSP00000410398;ENSP00000415732;ENSP00000409428		Unclassified	Unclassified	77;88	2	77;88								Cell membrane (Lipid-anchor, GPI-anchor)	Cell membrane;Complete proteome;Disulfide bond;Glycoprotein;GPI-anchor;Lipoprotein;Membrane;Polymorphism;Reference proteome;Signal	UniRef100_O95867;UniRef90_O95867;UniRef50_O95867	link	Plasma membrane;Plasma membrane;Plasma membrane	Cytoskeleton;Cytoskeleton;Cytoskeleton;Cytosol;Cytosol;Cytosol;Endoplasmic Reticulum;Endoplasmic Reticulum;Endoplasmic Reticulum;Endosome;Endosome;Endosome;Extracellular space;Extracellular space;Extracellular space;Golgi apparatus;Golgi apparatus;Golgi apparatus;Lysosome;Lysosome;Lysosome;Mitochondrion;Mitochondrion;Mitochondrion;Nucleus;Nucleus;Nucleus;Peroxisome;Peroxisome;Peroxisome	HPA044151		80740
LY66D_HUMAN	O95868	Lymphocyte antigen 6 complex locus protein G6d	LY6G6D	surface	GPI (UniProt)		133	0	1	SP:1-19;NC:20-133	uniprot		0.4012	3 (nonTM)	ENSG00000244355;ENSG00000206402;ENSG00000226603;ENSG00000234443;ENSG00000235302;ENSG00000225993;ENSG00000236902	ENSP00000364985;ENSP00000382952;ENSP00000389619;ENSP00000397576;ENSP00000392651;ENSP00000390777;ENSP00000395722		Unclassified	Unclassified		0									Cell membrane (Lipid-anchor, GPI-anchor);Cell projection, filopodium	Cell membrane;Cell projection;Complete proteome;Disulfide bond;Glycoprotein;GPI-anchor;Lipoprotein;Membrane;Polymorphism;Reference proteome;Signal	UniRef100_O95868;UniRef90_O95868;UniRef50_O95868	link	Plasma membrane	Cytoskeleton;Cytosol;Endoplasmic Reticulum;Endosome;Extracellular space;Golgi apparatus;Lysosome;Mitochondrion;Nucleus;Peroxisome	HPA054412		58530
MOT3_HUMAN	O95907	Monocarboxylate transporter 3	SLC16A8	surface	pos. trainingset		504	12	0	CY:1-15;TM:16-36;NC:37-57;TM:58-79;CY:80-86;TM:87-106;NC:107-112;TM:113-137;CY:138-143;TM:144-164;NC:165-174;TM:175-194;CY:195-252;TM:253-277;NC:278-288;TM:289-312;CY:313-318;TM:319-337;NC:338-342;TM:343-365;CY:366-376;TM:377-399;NC:400-410;TM:411-431;CY:432-504	uniprot	surface	0.6649	2	ENSG00000100156	ENSP00000321735		Transporters	SLC;MFS;SLC16		0									Cell membrane (Multi-pass membrane protein)	Cell membrane;Complete proteome;Membrane;Polymorphism;Reference proteome;Symport;Transmembrane;Transmembrane helix;Transport	UniRef100_O95907;UniRef90_O95907;UniRef50_O95907	link	Plasma membrane	Cytoskeleton;Cytosol;Endoplasmic Reticulum;Endosome;Extracellular space;Golgi apparatus;Lysosome;Mitochondrion;Nucleus;Peroxisome	no	DB00119	23539
OR2H2_HUMAN	O95918	Olfactory receptor 2H2	OR2H2	surface	pos. trainingset		312	7	0	NC:1-24;TM:25-46;CY:47-57;TM:58-79;NC:80-98;TM:99-118;CY:119-137;TM:138-156;NC:157-197;TM:198-223;CY:224-234;TM:235-259;NC:260-270;TM:271-290;CY:291-312	uniprot	surface	1	1	ENSG00000206512;ENSG00000206467;ENSG00000204657;ENSG00000229680;ENSG00000229185;ENSG00000224319;ENSG00000227044	ENSP00000366146;ENSP00000373038;ENSP00000373136;ENSP00000410227;ENSP00000403604;ENSP00000414688;ENSP00000409339		Receptors	GPCR;Olf	3;63	1									Cell membrane (Multi-pass membrane protein)	Cell membrane;Complete proteome;Disulfide bond;G-protein coupled receptor;Glycoprotein;Membrane;Olfaction;Polymorphism;Receptor;Reference proteome;Sensory transduction;Transducer;Transmembrane;Transmembrane helix	UniRef100_O95918;UniRef90_O95918;UniRef50_O95918	link	Plasma membrane;Plasma membrane;Plasma membrane	Cytoskeleton;Cytoskeleton;Cytoskeleton;Cytosol;Cytosol;Cytosol;Endoplasmic Reticulum;Endoplasmic Reticulum;Endoplasmic Reticulum;Endosome;Endosome;Endosome;Extracellular space;Extracellular space;Extracellular space;Golgi apparatus;Golgi apparatus;Golgi apparatus;Lysosome;Lysosome;Lysosome;Mitochondrion;Mitochondrion;Mitochondrion;Nucleus;Nucleus;Nucleus;Peroxisome;Peroxisome;Peroxisome	no		7932
NCTR2_HUMAN	O95944	Natural cytotoxicity triggering receptor 2	NCR2	surface	machine learning		276	1	1	SP:1-21;NC:22-190;TM:191-215;CY:216-276	uniprot		0.8024	1	ENSG00000096264	ENSP00000362181	CD336	Receptors	IG;OtherNCR	180	1	180								Cell membrane (Single-pass type I membrane protein)	3D-structure;Alternative splicing;Cell membrane;Complete proteome;Disulfide bond;Glycoprotein;Immunoglobulin domain;Membrane;Polymorphism;Receptor;Reference proteome;Signal;Transmembrane;Transmembrane helix	UniRef100_O95944;UniRef90_O95944;UniRef50_O95944	link	Plasma membrane	Cytoskeleton;Cytosol;Endoplasmic Reticulum;Endosome;Extracellular space;Golgi apparatus;Lysosome;Mitochondrion;Nucleus;Peroxisome	HPA067249		9436
BY55_HUMAN	O95971	CD160 antigen	CD160	surface	GPI (UniProt)		181	0	1	SP:1-23;NC:24-181	uniprot - CSPA based sp-noncyt - CSPA confirmed		0.6188	2 (nonTM)	ENSG00000117281	ENSP00000235933;ENSP00000358294	CD160			28;137	2				1 - high confidence	5	IN[115]ITSSASQEGTR;SILFTETGN[115]YTVTGLK;FTETGN[115]YTVTGLK;TETGN[115]YTVTGLK;GN[115]YTVTGLK	28;137	O95971	Cell membrane (Lipid-anchor, GPI-anchor)	Cell membrane;Complete proteome;Disulfide bond;Glycoprotein;GPI-anchor;Immunoglobulin domain;Lipoprotein;Membrane;Polymorphism;Receptor;Reference proteome;Signal	UniRef100_O95971;UniRef90_O95971;UniRef50_O95971	link	Plasma membrane	Cytoskeleton;Cytosol;Endoplasmic Reticulum;Endosome;Extracellular space;Golgi apparatus;Lysosome;Mitochondrion;Nucleus;Peroxisome	no		11126
IGSF6_HUMAN	O95976	Immunoglobulin superfamily member 6	IGSF6	surface	machine learning		241	1	1	SP:1-31;NC:32-153;TM:154-176;CY:177-241	uniprot		0.9421	1	ENSG00000140749	ENSP00000268389		Receptors	IG;OtherOther	111;226	1	226								Membrane (Single-pass type I membrane protein)	Complete proteome;Disulfide bond;Immunoglobulin domain;Membrane;Polymorphism;Reference proteome;Signal;Transmembrane;Transmembrane helix	UniRef100_O95976;UniRef90_O95976;UniRef50_O95976	link		Cytoskeleton;Cytosol;Endoplasmic Reticulum;Endosome;Extracellular space;Golgi apparatus;Lysosome;Mitochondrion;Nucleus;Peroxisome	HPA041023;HPA041072		10261
S1PR4_HUMAN	O95977	Sphingosine 1-phosphate receptor 4	S1PR4	surface	pos. trainingset		384	7	0	NC:1-48;TM:49-71;CY:72-79;TM:80-103;NC:104-122;TM:123-141;CY:142-161;TM:162-184;NC:185-203;TM:204-229;CY:230-249;TM:250-272;NC:273-290;TM:291-309;CY:310-384	uniprot - CSPA confirmed	surface	0.9634	1	ENSG00000125910	ENSP00000246115		Receptors	GPCR;Rhodopsin	2;30;87	2	2;87			1 - high confidence	4	LIVLHYN[115]HSGR;IVLHYN[115]HSGR;VLHYN[115]HSGR;LHYN[115]HSGR	30	O95977	Cell membrane (Multi-pass membrane protein)	3D-structure;Cell membrane;Complete proteome;G-protein coupled receptor;Glycoprotein;Lipoprotein;Membrane;Palmitate;Polymorphism;Receptor;Reference proteome;Transducer;Transmembrane;Transmembrane helix	UniRef100_O95977;UniRef90_O95977;UniRef50_O95977	link	Plasma membrane	Cytoskeleton;Cytosol;Endoplasmic Reticulum;Endosome;Extracellular space;Golgi apparatus;Lysosome;Mitochondrion;Nucleus;Peroxisome	HPA060601		8698
RECK_HUMAN	O95980	Reversion-inducing cysteine-rich protein with Kazal motifs	RECK	surface	GPI (UniProt)		971	0	1	SP:1-26;NC:27-971	uniprot - CSPA based sp-noncyt - CSPA confirmed		0.6427	2 (nonTM)	ENSG00000122707	ENSP00000367202				39;86;200;297;352	5	39;86;200;209;297;352			1 - high confidence	2	GGLAPGSAGALCCN[115]HSK;N[115]LTYCTNFNNRPTELFR	39;352	O95980	Cell membrane (Lipid-anchor, GPI-anchor)	Cell membrane;Complete proteome;Disulfide bond;Glycoprotein;GPI-anchor;Lipoprotein;Membrane;Polymorphism;Protease inhibitor;Reference proteome;Repeat;Serine protease inhibitor;Signal;Tumor suppressor	UniRef100_O95980;UniRef90_O95980;UniRef50_O95980	link	Plasma membrane	Cytoskeleton;Cytosol;Endoplasmic Reticulum;Endosome;Extracellular space;Golgi apparatus;Lysosome;Mitochondrion;Nucleus;Peroxisome	CAB025109		8434
EGFR_HUMAN	P00533	Epidermal growth factor receptor	EGFR	surface	pos. trainingset		1210	1	1	SP:1-24;NC:25-645;TM:646-668;CY:669-1210	uniprot - CSPA confirmed	surface	0.9742	1	ENSG00000146648	ENSP00000275493		Receptors	Kinase;EGFR	128;175;196;352;361;413;444;528;568;603;623;1043;1044;1094;1148	11	128;175;196;271;352;361;413;444;528;568;603;623;1043;1044;1094;1148	1025;1026;1028;1029;1030;1032;1036;1037;1039;1042;1057;1070;1071;1074;1096;1104;1120;1131;1145;1150;1166		1 - high confidence	47	GNMYYENSYALAVLSNYDAN[115]K;GNMYYENSYALAVLSNYDAN[115]KTGLK;GNMYYENSYALAVLSNYDAN[115]KTGLKELPMR;GNMYYEN[115]SYALAVLSNYDAN[115]KTGLK;ALAVLSNYDAN[115]K;SNYDAN[115]KTGLK;DIVSSDFLSN[115]MSMDFQNH;DIVSSDFLSN[115]MSMDFQNHLGSCQK;DIVSSDFLSN[115]MSMDFQN[115]HLGSCQK;CDPSCPN[115]GSCWGAGEENCQK;DSLSIN[115]ATNIK;SLSIN[115]ATNIK;LSIN[115]ATNIK;N[115]CTSISGDLHIL;N[115]CTSISGDLHILPVAF;N[115]CTSISGDLHILPVAFR;TVKEITGF…	128;175;196;352;361;413;444;568;603;623	P00533	Cell membrane (Single-pass type I membrane protein);Endoplasmic reticulum membrane (Single-pass type I membrane protein);Endosome;Endosome membrane;Golgi apparatus membrane (Single-pass type I membrane protein);Nucleus;Nucleus membrane (Single-pass type I membrane protein);Secreted	3D-structure;Alternative splicing;ATP-binding;Cell membrane;Complete proteome;Developmental protein;Direct protein sequencing;Disease mutation;Disulfide bond;Endoplasmic reticulum;Endosome;Glycoprotein;Golgi apparatus;Isopeptide bond;Kinase;Membrane;Methylation;Nucleotide-binding;Nucleus;Phosphoprotein;Polymorphism;Receptor;Reference proteome;Repeat;Secreted;Signal;Transferase;Transmembrane;Trans…	UniRef100_P00533;UniRef90_P00533;UniRef50_P00533	link	Endoplasmic Reticulum;Endosome;Extracellular space;Golgi apparatus;Nucleus;Plasma membrane	Cytoskeleton;Cytosol;Lysosome;Mitochondrion;Peroxisome	CAB000035;HPA001200;HPA018530;CAB068186	DB00002;DB00072;DB00281;DB00317;DB00530;DB01259;DB01269;DB05294;DB08916	1956
LDLR_HUMAN	P01130	Low-density lipoprotein receptor	LDLR	surface	pos. trainingset		860	1	1	SP:1-24;NC:25-788;TM:789-810;CY:811-860	uniprot - CSPA confirmed	surface	0.9309	1	ENSG00000130164	ENSP00000454071		Receptors	Other_receptors;LDLR	97;156;272;515;657	5	97;156;272;515;657		4;6;10;44;87;165;180;214;305;443;483;490;533;536;562;577;620;666;810;813	1 - high confidence	2	DMSDEVGCVN[115]VTLCEGPNK;LTGSDVNLLAENLLSPEDMVLFHN[115]LTQPR	272;657	P01130	Cell membrane (Single-pass type I membrane protein);Cell surface;Early endosome;Endomembrane system (Single-pass type I membrane protein);Golgi apparatus;Late endosome;Lysosome;Membrane, clathrin-coated pit (Single-pass type I membrane protein)	3D-structure;Alternative splicing;Cell membrane;Cholesterol metabolism;Coated pit;Complete proteome;Direct protein sequencing;Disease mutation;Disulfide bond;EGF-like domain;Endocytosis;Endosome;Glycoprotein;Golgi apparatus;Host-virus interaction;LDL;Lipid metabolism;Lipid transport;Lysosome;Membrane;Phosphoprotein;Polymorphism;Receptor;Reference proteome;Repeat;Signal;Steroid metabolism;Sterol m…	UniRef100_P01130;UniRef90_P01130;UniRef50_P01130	link			HPA009647;HPA013159	DB00707	3949
EGF_HUMAN	P01133	Pro-epidermal growth factor	EGF	surface	machine learning		1207	1	1	SP:1-21;NC:22-1032;TM:1033-1055;CY:1056-1207	uniprot		0.9581	1	ENSG00000138798	ENSP00000265171		Receptors	Other_receptors;LDLR	38;104;117;148;324;404;596;815;926	9	38;104;117;148;324;404;596;815;926	16;19;21;40;237;287;288;327;328;336;348;374;377;400;406;416;427;435;441;455;458;475;505;645;706;724;729;730;762;775;801;807;809;812;817;830;848;854;885;886;922;928;937;945;954;955;968;972;974;979;1064;1075;1080;1086;1091;1092;1125;1129;1130;1142;1151;1152;1156;1164;1169;1172;1174;1184							Membrane (Single-pass type I membrane protein)	3D-structure;Alternative splicing;Complete proteome;Direct protein sequencing;Disease mutation;Disulfide bond;EGF-like domain;Glycoprotein;Growth factor;Membrane;Polymorphism;Primary hypomagnesemia;Reference proteome;Repeat;Signal;Transmembrane;Transmembrane helix	UniRef100_P01133;UniRef90_P01133;UniRef50_P01133	link		Cytoskeleton;Cytosol;Endoplasmic Reticulum;Endosome;Golgi apparatus;Lysosome;Mitochondrion;Nucleus;Peroxisome	CAB017843	DB00364	1950
TGFA_HUMAN	P01135	Protransforming growth factor alpha	TGFA	surface	machine learning		160	1	1	SP:1-22;NC:23-99;TM:100-122;CY:123-160	uniprot		0.8563	1	ENSG00000163235	ENSP00000295400		Unclassified	Unclassified	25	1	25	27;28							Cell membrane (Single-pass type I membrane protein);Secreted, extracellular space	3D-structure;Alternative splicing;Cell membrane;Complete proteome;Disulfide bond;EGF-like domain;Glycoprotein;Growth factor;Lipoprotein;Membrane;Mitogen;Palmitate;Polymorphism;Reference proteome;Secreted;Signal;Transmembrane;Transmembrane helix	UniRef100_P01135;UniRef90_P01135;UniRef50_P01135	link	Extracellular space;Plasma membrane	Cytoskeleton;Cytosol;Endoplasmic Reticulum;Endosome;Golgi apparatus;Lysosome;Mitochondrion;Peroxisome	HPA042297		7039
IL2RA_HUMAN	P01589	Interleukin-2 receptor subunit alpha	IL2RA	surface	machine learning		272	1	1	SP:1-21;NC:22-238;TM:239-261;CY:262-272	uniprot - CSPA confirmed		0.7705	1	ENSG00000134460	ENSP00000369293	CD25	Receptors	IG;Type1;CytokineR	70;89	2	70;89	84;85;87;91;107;111;120;190;191;202;209;212		1 - high confidence	3	SGSLYMLCTGN[115]SSH;SGSLYMLCTGN[115]SSHSSWDNQCQCTSSATR;MLCTGN[115]SSHSSWDNQCQCTSSATR	70	P01589	Membrane (Single-pass type I membrane protein)	3D-structure;Complete proteome;Diabetes mellitus;Disulfide bond;Glycoprotein;Membrane;Polymorphism;Receptor;Reference proteome;Repeat;Signal;Sushi;Transmembrane;Transmembrane helix	UniRef100_P01589;UniRef90_P01589;UniRef50_P01589	link		Cytoskeleton;Cytosol;Endoplasmic Reticulum;Endosome;Extracellular space;Golgi apparatus;Lysosome;Mitochondrion;Nucleus;Peroxisome	CAB002419;HPA054622	DB00004;DB00041;DB00074;DB00111	3559
CD4_HUMAN	P01730	T-cell surface glycoprotein CD4	CD4	surface	pos. trainingset		458	1	1	SP:1-25;NC:26-396;TM:397-420;CY:421-458	uniprot - CSPA confirmed	surface	0.9091	1	ENSG00000010610	ENSP00000011653	CD4	Unclassified	Unclassified	296;325	2	296;325	74		1 - high confidence	6	ALPQYAGSGN[115]LTLALEAK;YAGSGN[115]LTLALEAK;AGSGN[115]LTLALEAK;GSGN[115]LTLALEAK;SGN[115]LTLALEAK;N[115]LTCEVWGPTSPK	296;325	P01730	Cell membrane (Single-pass type I membrane protein)	3D-structure;Adaptive immunity;Cell membrane;Complete proteome;Direct protein sequencing;Disulfide bond;Glycoprotein;Host-virus interaction;Immunity;Immunoglobulin domain;Lipoprotein;Membrane;Palmitate;Polymorphism;Reference proteome;Repeat;Signal;Transmembrane;Transmembrane helix	UniRef100_P01730;UniRef90_P01730;UniRef50_P01730	link	Plasma membrane	Cytoskeleton;Cytosol;Extracellular space;Golgi apparatus;Lysosome;Mitochondrion;Nucleus;Peroxisome	CAB000011;HPA004252;HPA004472;CAB068180	DB00098	920
CD8A_HUMAN	P01732	T-cell surface glycoprotein CD8 alpha chain	CD8A	surface	pos. trainingset		235	1	1	SP:1-21;NC:22-182;TM:183-206;CY:207-235	uniprot	surface	0.615	2	ENSG00000153563	ENSP00000283635;ENSP00000386559	CD8a	Unclassified	Unclassified		0	49	138;139;140;147;151;154;158							Cell membrane (Single-pass type I membrane protein);Secreted	3D-structure;Adaptive immunity;Alternative splicing;Cell membrane;Complete proteome;Disease mutation;Disulfide bond;Immunity;Immunoglobulin domain;Membrane;Reference proteome;Secreted;Signal;Transmembrane;Transmembrane helix	UniRef100_P01732;UniRef90_P01732;UniRef50_P01732	link	Extracellular space;Plasma membrane	Cytoskeleton;Cytosol;Endoplasmic Reticulum;Endosome;Golgi apparatus;Lysosome;Mitochondrion;Nucleus;Peroxisome	CAB000012;HPA037756		925
PIGR_HUMAN	P01833	Polymeric immunoglobulin receptor	PIGR	surface	machine learning		764	1	1	SP:1-17;NC:18-638;TM:639-661;CY:662-764	uniprot		0.9581	1	ENSG00000162896	ENSP00000348888		Receptors	IG;OtherMisc	83;90;135;186;421;469;499	7	83;90;135;186;421;469;499		384;495						Cell membrane (Single-pass type I membrane protein);Secreted	3D-structure;Cell membrane;Complete proteome;Direct protein sequencing;Disulfide bond;Glycoprotein;Immunoglobulin domain;Membrane;Phosphoprotein;Polymorphism;Reference proteome;Repeat;Secreted;Signal;Transmembrane;Transmembrane helix	UniRef100_P01833;UniRef90_P01833;UniRef50_P01833	link	Extracellular space;Plasma membrane	Cytoskeleton;Cytosol;Endoplasmic Reticulum;Golgi apparatus;Lysosome;Mitochondrion;Nucleus;Peroxisome	HPA006154;CAB009454;HPA012012		5284
1B07_HUMAN	P01889	HLA class I histocompatibility antigen, B-7 alpha chain	HLA-B	surface	machine learning		362	1	1	SP:1-24;NC:25-306;TM:307-331;CY:332-362	uniprot		0.8383	1	ENSG00000234745	ENSP00000399168		Miscellaneous	Ligand;MHC	110	1	110								Membrane (Single-pass type I membrane protein)	3D-structure;Complete proteome;Direct protein sequencing;Disulfide bond;Glycoprotein;Host-virus interaction;Immunity;Membrane;MHC I;Polymorphism;Reference proteome;Signal;Transmembrane;Transmembrane helix;Ubl conjugation	UniRef100_P01889;UniRef90_P01889;UniRef50_P01892	link	Plasma membrane	Cytoskeleton;Cytosol;Extracellular space;Lysosome;Mitochondrion;Nucleus;Peroxisome	CAB015418		3106
1A68_HUMAN	P01891	HLA class I histocompatibility antigen, A-68 alpha chain	HLA-A	surface	machine learning		365	1	1	SP:1-24;NC:25-305;TM:306-331;CY:332-365	uniprot		0.7545	1	ENSG00000235657	ENSP00000403575		Miscellaneous	Ligand;MHC	110	1		66;337;349;350							Membrane (Single-pass type I membrane protein)	3D-structure;Complete proteome;Direct protein sequencing;Disulfide bond;Glycoprotein;Host-virus interaction;Immunity;Membrane;MHC I;Phosphoprotein;Polymorphism;Reference proteome;Signal;Transmembrane;Transmembrane helix;Ubl conjugation	UniRef100_P01891;UniRef90_P01892;UniRef50_P01892	link			no
1A02_HUMAN	P01892	HLA class I histocompatibility antigen, A-2 alpha chain	HLA-A	surface	machine learning		365	1	1	SP:1-24;NC:25-305;TM:306-331;CY:332-365	uniprot - CSPA confirmed		0.7186	2	ENSG00000235657;ENSG00000227715	ENSP00000403575;ENSP00000447962;ENSP00000448077		Miscellaneous	Ligand;MHC	110	1		337;349;350		1 - high confidence	2	VKAHSQTHRVDLGTLRGYYN[115]QSEAGSHTVQR;AHSQTHRVDLGTLRGYYN[115]QSEAGSHTVQR	110	P01892	Membrane (Single-pass type I membrane protein)	3D-structure;Complete proteome;Direct protein sequencing;Disulfide bond;Glycoprotein;Host-virus interaction;Immunity;Membrane;MHC I;Phosphoprotein;Polymorphism;Reference proteome;Signal;Transmembrane;Transmembrane helix;Ubl conjugation	UniRef100_P01892;UniRef90_P01892;UniRef50_P01892	link			no		3105
HLAH_HUMAN	P01893	Putative HLA class I histocompatibility antigen, alpha chain H	HLA-H	surface	machine learning		362	1	1	SP:1-24;NC:25-306;TM:307-331;CY:332-362	uniprot		0.8623	1				Miscellaneous	Ligand;MHC	110	1	110								Cell membrane (Single-pass membrane protein)	Cell membrane;Complete proteome;Disulfide bond;Glycoprotein;Immunity;Membrane;MHC I;Reference proteome;Signal;Transmembrane;Transmembrane helix	UniRef100_P01893;UniRef90_P01893;UniRef50_P01893				no
DRA_HUMAN	P01903	HLA class II histocompatibility antigen, DR alpha chain	HLA-DRA	surface	pos. trainingset		254	1	1	SP:1-25;NC:26-218;TM:219-241;CY:242-254	uniprot - CSPA confirmed		0.7944	1	ENSG00000227993;ENSG00000206308;ENSG00000204287;ENSG00000234794;ENSG00000230726;ENSG00000228987;ENSG00000226260	ENSP00000372608;ENSP00000372746;ENSP00000378786;ENSP00000405295;ENSP00000402951;ENSP00000410443;ENSP00000404533		Miscellaneous	Ligand;MHC	103;143	2	103;143		24;68;146;193;203	1 - high confidence	19	RSN[115]YTPITN;RSN[115]YTPITNVPPEVT;RSN[115]YTPITNVPPEVTVL;RSN[115]YTPITNVPPEVTVLT;RSN[115]YTPITNVPPEVTVLTN;RSN[115]YTPITNVPPEVTVLTNSPVELR;RSN[115]YTPITNVPPEVTVLTN[115]SPVELR;RSN[115]YTPITN[115]VPPEVTVLTN[115];SN[115]YTPITNVPPEVTVL;SN[115]YTPITNVPPEVTVLTN;SN[115]YTPITNVPPEVTVLTNSPVELR;SN[115]YTPITNVPPEVTVLTN[115]SPVELR;FTPPVVN[115]VTWL;FTPPVVN[115]VTWLR;TPPVVN[115]VTWLR;PPVVN[115]VTWLR;PVVN[115]V…	103;143	P01903	Cell membrane (Single-pass type I membrane protein);Endoplasmic reticulum membrane (Single-pass type I membrane protein);Endosome membrane (Single- pass type I membrane protein);Golgi apparatus, trans-Golgi network membrane (Single-pass type I membrane protein);Late endosome membrane (Single-pass type I membrane protein);Lysosome membrane (Single-pass type I membrane protein)	3D-structure;Cell membrane;Complete proteome;Direct protein sequencing;Disulfide bond;Endoplasmic reticulum;Endosome;Glycoprotein;Golgi apparatus;Immunity;Isopeptide bond;Lysosome;Membrane;MHC II;Polymorphism;Reference proteome;Signal;Transmembrane;Transmembrane helix;Ubl conjugation	UniRef100_P01903;UniRef90_P01903;UniRef50_P01909	link	Endoplasmic Reticulum;Endoplasmic Reticulum;Endoplasmic Reticulum;Endoplasmic Reticulum;Endosome;Endosome;Endosome;Endosome;Lysosome;Lysosome;Lysosome;Lysosome;Plasma membrane;Plasma membrane;Plasma membrane;Plasma membrane	Cytoskeleton;Cytoskeleton;Cytoskeleton;Cytoskeleton;Cytosol;Cytosol;Cytosol;Cytosol;Extracellular space;Extracellular space;Extracellular space;Extracellular space;Mitochondrion;Mitochondrion;Mitochondrion;Mitochondrion;Nucleus;Nucleus;Nucleus;Nucleus;Peroxisome;Peroxisome;Peroxisome;Peroxisome	CAB002798;CAB015402;HPA050162;HPA053176		3122
DQA2_HUMAN	P01906	HLA class II histocompatibility antigen, DQ alpha 2 chain	HLA-DQA2	surface	machine learning		255	1	1	SP:1-23;NC:24-218;TM:219-240;CY:241-255	uniprot		0.8124	1	ENSG00000206301;ENSG00000237541;ENSG00000231526;ENSG00000257473;ENSG00000225103;ENSG00000223793;ENSG00000233192;ENSG00000231823	ENSP00000241802;ENSP00000364076;ENSP00000400695;ENSP00000405833;ENSP00000390725;ENSP00000393431;ENSP00000401098;ENSP00000387768;ENSP00000447668;ENSP00000448003		Miscellaneous	Ligand;MHC	104;144	2	104;144		69;147;194;204						Cell membrane (Single-pass type I membrane protein);Endoplasmic reticulum membrane (Single-pass type I membrane protein);Endosome membrane (Single-pass type I membrane protein);Golgi apparatus, trans-Golgi network membrane (Single-pass type I membrane protein);Lysosome membrane (Single-pass type I membrane protein)	Cell membrane;Complete proteome;Disulfide bond;Endoplasmic reticulum;Endosome;Glycoprotein;Golgi apparatus;Immunity;Lysosome;Membrane;MHC II;Polymorphism;Reference proteome;Signal;Transmembrane;Transmembrane helix	UniRef100_P01906;UniRef90_P01906;UniRef50_P01909	link	Endoplasmic Reticulum;Endosome;Lysosome;Plasma membrane	Cytoskeleton;Cytosol;Extracellular space;Mitochondrion;Nucleus;Peroxisome	HPA010967	DB00071	3118
DQA1_HUMAN	P01909	HLA class II histocompatibility antigen, DQ alpha 1 chain	HLA-DQA1	surface	pos. trainingset		254	1	1	SP:1-23;NC:24-217;TM:218-239;CY:240-254	uniprot - CSPA confirmed	surface	0.9119	1	ENSG00000196735;ENSG00000206305;ENSG00000232062	ENSP00000339398;ENSP00000364087;ENSP00000372738;ENSP00000378767;ENSP00000382583;ENSP00000382586;ENSP00000387892;ENSP00000413237;ENSP00000447970		Miscellaneous	Ligand;MHC	103;143	2	103;143		69;146;193;203	2 - putative;1 - high confidence	4	RSN[115]STAATNEVPEVTVF;RSN[115]STAATNEVPEVTVFSK;RSN[115]STAATN[115]EVPEVTVF;RSN[115]STAATN[115]EVPEVTVFSK	103	P01908;P01909	Cell membrane (Single-pass type I membrane protein);Endoplasmic reticulum membrane (Single-pass type I membrane protein);Endosome membrane (Single- pass type I membrane protein);Golgi apparatus, trans-Golgi network membrane (Single-pass type I membrane protein);Lysosome membrane (Single-pass type I membrane protein)	3D-structure;Cell membrane;Complete proteome;Direct protein sequencing;Disulfide bond;Endoplasmic reticulum;Endosome;Glycoprotein;Golgi apparatus;Immunity;Lysosome;Membrane;MHC II;Polymorphism;Reference proteome;Signal;Transmembrane;Transmembrane helix	UniRef100_P01909;UniRef90_P01909;UniRef50_P01909	link			HPA012315		100509457;3117
2B1F_HUMAN	P01911	HLA class II histocompatibility antigen, DRB1-15 beta chain	HLA-DRB1	surface	machine learning		266	1	1	SP:1-29;NC:30-228;TM:229-250;CY:251-266	uniprot		0.9301	1	ENSG00000196126	ENSP00000353099		Miscellaneous	Ligand;MHC	48	1	48		38;90;160;182;217						Cell membrane (Single-pass type I membrane protein);Endoplasmic reticulum membrane (Single-pass type I membrane protein);Endosome membrane (Single-pass type I membrane protein);Golgi apparatus, trans-Golgi network membrane (Single-pass type I membrane protein);Late endosome membrane (Single-pass type I membrane protein);Lysosome membrane (Single-pass type I membrane protein)	3D-structure;Cell membrane;Complete proteome;Direct protein sequencing;Disulfide bond;Endoplasmic reticulum;Endosome;Glycoprotein;Golgi apparatus;Immunity;Isopeptide bond;Lysosome;Membrane;MHC II;Polymorphism;Reference proteome;Signal;Transmembrane;Transmembrane helix;Ubl conjugation	UniRef100_P01911;UniRef90_P04229;UniRef50_P04229	link	Endoplasmic Reticulum;Endosome;Lysosome;Plasma membrane	Cytoskeleton;Cytosol;Extracellular space;Mitochondrion;Nucleus;Peroxisome	CAB015400;CAB034021;HPA043151		3123
2B13_HUMAN	P01912	HLA class II histocompatibility antigen, DRB1-3 chain	HLA-DRB1	surface	machine learning		266	1	1	SP:1-29;NC:30-228;TM:229-250;CY:251-266	uniprot		0.9281	1	ENSG00000206306;ENSG00000206240	ENSP00000331343;ENSP00000382378;ENSP00000479406;ENSP00000484489		Miscellaneous	Ligand;MHC	48	1	48		90;160;182;217						Cell membrane (Single-pass type I membrane protein);Endoplasmic reticulum membrane (Single-pass type I membrane protein);Endosome membrane (Single-pass type I membrane protein);Golgi apparatus, trans-Golgi network membrane (Single-pass type I membrane protein);Late endosome membrane (Single-pass type I membrane protein);Lysosome membrane (Single-pass type I membrane protein)	3D-structure;Cell membrane;Complete proteome;Disulfide bond;Endoplasmic reticulum;Endosome;Glycoprotein;Golgi apparatus;Immunity;Isopeptide bond;Lysosome;Membrane;MHC II;Polymorphism;Reference proteome;Signal;Transmembrane;Transmembrane helix;Ubl conjugation	UniRef100_P01912;UniRef90_P04229;UniRef50_P04229	link			no		3123
DQB1_HUMAN	P01920	HLA class II histocompatibility antigen, DQ beta 1 chain	HLA-DQB1	surface	pos. trainingset		261	1	1	SP:1-32;NC:33-230;TM:231-251;CY:252-261	uniprot - CSPA confirmed	surface	0.7526	1	ENSG00000231286;ENSG00000233209;ENSG00000225824	ENSP00000382038;ENSP00000396539;ENSP00000410107;ENSP00000402865;ENSP00000414079;ENSP00000410330		Miscellaneous	Ligand;MHC	51	1	51		3;93;163;185;220	1 - high confidence	2	AMCYFTN[115]GTER;AMCYFTN[115]GTERVR	51	P01920	Cell membrane (Single-pass type I membrane protein);Endoplasmic reticulum membrane (Single-pass type I membrane protein);Endosome membrane (Single- pass type I membrane protein);Golgi apparatus, trans-Golgi network membrane (Single-pass type I membrane protein);Lysosome membrane (Single-pass type I membrane protein)	3D-structure;Cell membrane;Complete proteome;Direct protein sequencing;Disulfide bond;Endoplasmic reticulum;Endosome;Glycoprotein;Golgi apparatus;Immunity;Lysosome;Membrane;MHC II;Polymorphism;Reference proteome;Signal;Transmembrane;Transmembrane helix	UniRef100_P01920;UniRef90_P01920;UniRef50_P01920	link			no	DB00071	3119
ACHA_HUMAN	P02708	Acetylcholine receptor subunit alpha	CHRNA1	surface	pos. trainingset		482	4	1	SP:1-20;NC:21-256;TM:257-280;CY:281-289;TM:290-310;NC:311-321;TM:322-342;CY:343-453;TM:454-476;NC:477-482	uniprot	surface	0.9337	1	ENSG00000138435	ENSP00000261007		Transporters	Channels;Ligand_gated_ion_channels;cys-loop	186	1	186								Cell junction, synapse, postsynaptic cell membrane (Multi-pass membrane protein);Cell membrane (Multi-pass membrane protein)	3D-structure;Alternative splicing;Cell junction;Cell membrane;Complete proteome;Congenital myasthenic syndrome;Direct protein sequencing;Disease mutation;Disulfide bond;Glycoprotein;Ion channel;Ion transport;Ligand-gated ion channel;Membrane;Postsynaptic cell membrane;Receptor;Reference proteome;Signal;Synapse;Transmembrane;Transmembrane helix;Transport	UniRef100_P02708;UniRef90_P02708;UniRef50_P02708	link	Plasma membrane	Cytoskeleton;Cytosol;Endoplasmic Reticulum;Endosome;Extracellular space;Golgi apparatus;Lysosome;Mitochondrion;Nucleus;Peroxisome	CAB010902	DB00674	1134
GLPA_HUMAN	P02724	Glycophorin-A	GYPA	surface	pos. trainingset		150	1	1	SP:1-19;NC:20-91;TM:92-113;CY:114-150	uniprot	surface	0.7977	1	ENSG00000170180	ENSP00000354003	CD235a	Unclassified	Unclassified	45	1	45	29;30;31;32;33;34;36;38;41;42;44;47;52;56;63;66;69;130;139							Cell membrane (Single-pass type I membrane protein)	3D-structure;Alternative splicing;Blood group antigen;Cell membrane;Complete proteome;Direct protein sequencing;Glycoprotein;Host cell receptor for virus entry;Host-virus interaction;Membrane;Polymorphism;Receptor;Reference proteome;Sialic acid;Signal;Transmembrane;Transmembrane helix	UniRef100_P02724;UniRef90_P02724;UniRef50_P02724	link	Plasma membrane	Cytoskeleton;Cytosol;Endoplasmic Reticulum;Endosome;Extracellular space;Golgi apparatus;Lysosome;Mitochondrion;Nucleus;Peroxisome	CAB002658;HPA014811		2993
B3AT_HUMAN	P02730	Band 3 anion transport protein	SLC4A1	surface	pos. trainingset		911	12	0	CY:1-404;TM:405-427;NC:428-433;TM:434-454;CY:455-458;TM:459-478;NC:479-490;TM:491-512;CY:513-522;TM:523-544;NC:545-566;TM:567-588;CY:589-604;TM:605-624;NC:625-660;TM:661-680;CY:681-700;TM:701-723;NC:724-760;TM:761-780;CY:781-784;TM:785-806;NC:807-838;TM:839-866;CY:867-911	uniprot	surface	0.5736	3	ENSG00000004939	ENSP00000262418	CD233	Transporters	SLC;APC;SLC4	593;642	1		181;185;349;350;356;357							Basolateral cell membrane (Multi-pass membrane protein);Cell membrane (Multi-pass membrane protein)	3D-structure;Acetylation;Anion exchange;Blood group antigen;Cell membrane;Complete proteome;Direct protein sequencing;Disease mutation;Elliptocytosis;Glycoprotein;Hereditary hemolytic anemia;Ion transport;Lipoprotein;Membrane;Palmitate;Phosphoprotein;Polymorphism;Reference proteome;Transmembrane;Transmembrane helix;Transport	UniRef100_P02730;UniRef90_P02730;UniRef50_P02730	link	Cytoskeleton;Plasma membrane	Cytosol;Endoplasmic Reticulum;Endosome;Extracellular space;Golgi apparatus;Lysosome;Mitochondrion;Nucleus;Peroxisome	HPA015584		6521
TRGC2_HUMAN	P03986	T-cell receptor gamma-2 chain C region	TRGC2	surface	machine learning		189	1	0	NC:1-154;TM:155-178;CY:179-189	uniprot		0.6267	2				Receptors	IG;TCR	66;136;142;151	4	66;136;142;151	114							Membrane (Single-pass membrane protein)	3D-structure;Complete proteome;Disulfide bond;Glycoprotein;Immunoglobulin domain;Membrane;Receptor;Reference proteome;Transmembrane;Transmembrane helix	UniRef100_P03986;UniRef90_P03986;UniRef50_P03986				no
1B27_HUMAN	P03989	HLA class I histocompatibility antigen, B-27 alpha chain	HLA-B	surface	machine learning		362	1	1	SP:1-24;NC:25-306;TM:307-331;CY:332-362	uniprot - CSPA confirmed		0.7585	1	ENSG00000224608	ENSP00000405178		Miscellaneous	Ligand;MHC	110	1				1 - high confidence	5	RYYN[115]QSEAGSHTLQNMYGCDVGPDGR;YYN[115]QSEAGSHTLQN;YYN[115]QSEAGSHTLQNM;YYN[115]QSEAGSHTLQNMYGCDVGPDGR;YYN[115]QSEAGSHTLQN[115]M	110	P03989	Membrane (Single-pass type I membrane protein)	3D-structure;Complete proteome;Direct protein sequencing;Disulfide bond;Glycoprotein;Host-virus interaction;Immunity;Membrane;MHC I;Polymorphism;Reference proteome;Signal;Transmembrane;Transmembrane helix;Ubl conjugation	UniRef100_P03989;UniRef90_P01889;UniRef50_P01892	link			no
OPSB_HUMAN	P03999	Short-wave-sensitive opsin 1	OPN1SW	surface	machine learning		348	7	0	NC:1-32;TM:33-59;CY:60-70;TM:71-93;NC:94-111;TM:112-130;CY:131-149;TM:150-170;NC:171-199;TM:200-220;CY:221-250;TM:251-273;NC:274-284;TM:285-306;CY:307-348	uniprot		0.9162	1	ENSG00000128617	ENSP00000249389		Receptors	GPCR;Rhodopsin	14;75	1									Membrane (Multi-pass membrane protein)	3D-structure;Chromophore;Complete proteome;Disease mutation;Disulfide bond;G-protein coupled receptor;Glycoprotein;Membrane;Phosphoprotein;Photoreceptor protein;Receptor;Reference proteome;Retinal protein;Sensory transduction;Transducer;Transmembrane;Transmembrane helix;Vision	UniRef100_P03999;UniRef90_P03999;UniRef50_P03999	link		Cytoskeleton;Cytosol;Endoplasmic Reticulum;Endosome;Extracellular space;Golgi apparatus;Lysosome;Mitochondrion;Nucleus;Peroxisome	no		611
OPSR_HUMAN	P04000	Long-wave-sensitive opsin 1	OPN1LW	surface	machine learning		364	7	0	NC:1-55;TM:56-78;CY:79-89;TM:90-111;NC:112-130;TM:131-149;CY:150-167;TM:168-189;NC:190-218;TM:219-246;CY:247-268;TM:269-293;NC:294-302;TM:303-324;CY:325-364	uniprot		0.8383	1	ENSG00000102076	ENSP00000358967		Receptors	GPCR;Rhodopsin	34	1	34		149						Membrane (Multi-pass membrane protein)	3D-structure;Chromophore;Complete proteome;Disease mutation;Disulfide bond;G-protein coupled receptor;Glycoprotein;Membrane;Phosphoprotein;Photoreceptor protein;Polymorphism;Receptor;Reference proteome;Retinal protein;Sensory transduction;Transducer;Transmembrane;Transmembrane helix;Vision	UniRef100_P04000;UniRef90_P04001;UniRef50_P04001	link		Cytoskeleton;Cytosol;Endoplasmic Reticulum;Endosome;Extracellular space;Golgi apparatus;Lysosome;Mitochondrion;Nucleus;Peroxisome	no
OPSG_HUMAN	P04001	Medium-wave-sensitive opsin 1	OPN1MW	surface	machine learning		364	7	0	NC:1-55;TM:56-78;CY:79-89;TM:90-112;NC:113-129;TM:130-148;CY:149-167;TM:168-189;NC:190-218;TM:219-246;CY:247-268;TM:269-293;NC:294-299;TM:300-324;CY:325-364	uniprot		0.8603	1	ENSG00000166160;ENSG00000268221;ENSG00000269433	ENSP00000358945;ENSP00000472316;ENSP00000469970		Receptors	GPCR;Rhodopsin	34	1	34		149						Membrane (Multi-pass membrane protein)	3D-structure;Chromophore;Complete proteome;Disease mutation;Disulfide bond;G-protein coupled receptor;Glycoprotein;Membrane;Phosphoprotein;Photoreceptor protein;Receptor;Reference proteome;Retinal protein;Sensory transduction;Transducer;Transmembrane;Transmembrane helix;Vision	UniRef100_P04001;UniRef90_P04001;UniRef50_P04001	link		Cytoskeleton;Cytosol;Endoplasmic Reticulum;Endosome;Extracellular space;Golgi apparatus;Lysosome;Mitochondrion;Nucleus;Peroxisome	no		101060233;2652;728458
PRIO_HUMAN	P04156	Major prion protein	PRNP	surface	GPI (UniProt)		253	0	1	SP:1-22;NC:23-253	uniprot - CSPA based sp-noncyt - CSPA confirmed		0.6786	2 (nonTM)	ENSG00000171867	ENSP00000368752;ENSP00000399376	CD230	Unclassified	Unclassified	181;197	2	181;197		7;16;31;57;65;73;81;89;99	1 - high confidence	6	YPNQVYYRPMDEYSNQNNFVHDCVN[115]ITIK;PMDEYSNQNNFVHDCVN[115]ITIK;QHTVTTTTKGEN[115]FTETDVK;TKGEN[115]FTETDVK;GEN[115]FTETDVK;N[115]FTETDVK	181;197	P04156	Cell membrane (Lipid-anchor, GPI-anchor);Golgi apparatus;Cytoplasm;Nucleus	3D-structure;Alternative initiation;Amyloid;Amyloidosis;Cell cycle;Cell membrane;Complete proteome;Copper;Cytoplasm;Direct protein sequencing;Disease mutation;Disulfide bond;Glycoprotein;Golgi apparatus;GPI-anchor;Growth arrest;Lipoprotein;Membrane;Metal-binding;Nucleus;Polymorphism;Prion;Reference proteome;Repeat;Signal;Ubl conjugation;Zinc	UniRef100_P04156;UniRef90_P04156;UniRef50_P04156	link			HPA042754;HPA043398	DB00759	5621
MAS_HUMAN	P04201	Proto-oncogene Mas	MAS1	surface	pos. trainingset		325	7	0	NC:1-33;TM:34-58;CY:59-66;TM:67-89;NC:90-100;TM:101-126;CY:127-147;TM:148-166;NC:167-185;TM:186-211;CY:212-225;TM:226-248;NC:249-262;TM:263-283;CY:284-325	uniprot	surface	0.9398	1	ENSG00000130368	ENSP00000252660		Receptors	GPCR;Rhodopsin	5;16;22;272	3	5;16;22;272								Cell membrane (Multi-pass membrane protein)	Cell membrane;Complete proteome;G-protein coupled receptor;Glycoprotein;Membrane;Proto-oncogene;Receptor;Reference proteome;Transducer;Transmembrane;Transmembrane helix	UniRef100_P04201;UniRef90_P04201;UniRef50_P04201	link	Plasma membrane	Cytoskeleton;Cytosol;Endoplasmic Reticulum;Endosome;Extracellular space;Golgi apparatus;Lysosome;Mitochondrion;Nucleus;Peroxisome	HPA013564		4142
THY1_HUMAN	P04216	Thy-1 membrane glycoprotein	THY1	surface	GPI (UniProt)		161	0	1	SP:1-19;NC:20-161	uniprot - CSPA based sp-noncyt - CSPA confirmed		0.7685	1 (nonTM)	ENSG00000154096	ENSP00000284240;ENSP00000431301	CD90			42;79;119;139	4	42;79;119;139			1 - high confidence	29	LDCRHEN[115]TSSSPIQYEFSLTR;HEN[115]TSSSPIQ;HEN[115]TSSSPIQY;HEN[115]TSSSPIQYE;HEN[115]TSSSPIQYEF;HEN[115]TSSSPIQYEFS;HEN[115]TSSSPIQYEFSL;HEN[115]TSSSPIQYEFSLT;HEN[115]TSSSPIQYEFSLTR;EN[115]TSSSPIQYEFSLTR;SRTN[115]FTSK;SRTN[115]FTSKYNMK;SRTN[115]FTSKYN[115]MK;TN[115]FTSKYNMK;DEGTYTCALHHSGHSPPISSQN[115]VTVLR;GTYTCALHHSGHSPPISSQN[115]VTVLR;TYTCALHHSGHSPPISSQN[115]VTVLR;ALHHSGHSPPISSQN[115]VTVLR;LHH…	42;79;119	P04216	Cell membrane (Lipid-anchor, GPI-anchor)	Cell membrane;Complete proteome;Disulfide bond;Glycoprotein;GPI-anchor;Immunoglobulin domain;Lipoprotein;Membrane;Pyrrolidone carboxylic acid;Reference proteome;Signal	UniRef100_P04216;UniRef90_P04216;UniRef50_P01831	link	Plasma membrane	Cytoskeleton;Endosome;Extracellular space;Golgi apparatus;Lysosome;Mitochondrion;Nucleus;Peroxisome	HPA003733;CAB068243;CAB068244		7070
1C03_HUMAN	P04222	HLA class I histocompatibility antigen, Cw-3 alpha chain	HLA-C	surface	machine learning		366	1	1	SP:1-24;NC:25-305;TM:306-332;CY:333-366	uniprot - CSPA confirmed		0.8144	1	ENSG00000225691	ENSP00000390851		Miscellaneous	Ligand;MHC	110	1				1 - high confidence	1	GYYN[115]QSEAGSHIIQRMYGCDVGPDGR	110	P04222	Membrane (Single-pass type I membrane protein)	3D-structure;Complete proteome;Disulfide bond;Glycoprotein;Host-virus interaction;Immunity;Membrane;MHC I;Polymorphism;Reference proteome;Signal;Transmembrane;Transmembrane helix;Ubl conjugation	UniRef100_P04222;UniRef90_P30499;UniRef50_P01892	link			no
2B11_HUMAN	P04229	HLA class II histocompatibility antigen, DRB1-1 beta chain	HLA-DRB1	surface	machine learning		266	1	1	SP:1-29;NC:30-228;TM:229-250;CY:251-266	uniprot		0.9361	1	ENSG00000196126	ENSP00000353099		Miscellaneous	Ligand;MHC	48	1	48								Cell membrane (Single-pass type I membrane protein);Endoplasmic reticulum membrane (Single-pass type I membrane protein);Endosome membrane (Single-pass type I membrane protein);Golgi apparatus, trans-Golgi network membrane (Single-pass type I membrane protein);Late endosome membrane (Single-pass type I membrane protein);Lysosome membrane (Single-pass type I membrane protein)	3D-structure;Cell membrane;Complete proteome;Direct protein sequencing;Disulfide bond;Endoplasmic reticulum;Endosome;Glycoprotein;Golgi apparatus;Immunity;Isopeptide bond;Lysosome;Membrane;MHC II;Polymorphism;Reference proteome;Signal;Transmembrane;Transmembrane helix;Ubl conjugation	UniRef100_P04229;UniRef90_P04229;UniRef50_P04229	link	Endoplasmic Reticulum;Endosome;Lysosome;Plasma membrane	Cytoskeleton;Cytosol;Extracellular space;Mitochondrion;Nucleus;Peroxisome	CAB015400;CAB034021;HPA043151	DB05259
HG2A_HUMAN	P04233	HLA class II histocompatibility antigen gamma chain	CD74	surface	machine learning		296	1	0	CY:1-48;TM:49-72;NC:73-296	uniprot - CSPA confirmed		0.6108	2	ENSG00000019582	ENSP00000009530	CD74	Unclassified	Unclassified	130;136;256;270	4	130;136;256;270	25;265;274;281;282		1 - high confidence	25	MATPLLMQALPMGALPQGPMQN[115]ATK;ATPLLMQALPMGALPQGPMQN[115]ATK;LMQALPMGALPQGPMQN[115]ATK;MQALPMGALPQGPMQN[115]ATK;QALPMGALPQGPMQN[115]ATK;ALPMGALPQGPMQN[115]ATK;LPMGALPQGPMQN[115]ATK;PMGALPQGPMQN[115]ATK;MGALPQGPMQN[115]ATK;GALPQGPMQN[115]ATK;ALPQGPMQN[115]ATK;LPQGPMQN[115]ATK;PQGPMQN[115]ATK;YGN[115]MTEDH;YGN[115]MTEDHV;YGN[115]MTEDHVM;YGN[115]MTEDHVMH;YGN[115]MTEDHVMHL;YGN[115]MTEDHVMHLL;YGN[115]…	130;136;270	P04233	Cell membrane (Single-pass type II membrane protein);Endoplasmic reticulum membrane;Endosome;Golgi apparatus, trans-Golgi network;Lysosome	3D-structure;Adaptive immunity;Alternative splicing;Cell membrane;Chaperone;Complete proteome;Direct protein sequencing;Disulfide bond;Endoplasmic reticulum;Endosome;Glycoprotein;Golgi apparatus;Immunity;Lysosome;Membrane;Phosphoprotein;Proteoglycan;Reference proteome;Signal-anchor;Transmembrane;Transmembrane helix	UniRef100_P04233;UniRef90_P04233;UniRef50_P04233	link	Endoplasmic Reticulum;Endosome;Lysosome;Plasma membrane	Cytoskeleton;Cytosol;Extracellular space;Mitochondrion;Nucleus;Peroxisome	CAB002506;HPA010592		972
CD3D_HUMAN	P04234	T-cell surface glycoprotein CD3 delta chain	CD3D	surface	machine learning		171	1	1	SP:1-21;NC:22-103;TM:104-126;CY:127-171	uniprot - CSPA confirmed		0.7804	1	ENSG00000167286	ENSP00000300692	CD3d			38;74	2		139		1 - high confidence	1	CN[115]GTDIYK	74	P04234	Membrane (Single-pass type I membrane protein)	3D-structure;Alternative splicing;Complete proteome;Direct protein sequencing;Disulfide bond;Glycoprotein;Membrane;Phosphoprotein;Polymorphism;Receptor;Reference proteome;SCID;Signal;Transmembrane;Transmembrane helix	UniRef100_P04234;UniRef90_P04234;UniRef50_P04234	link	Plasma membrane	Cytoskeleton;Extracellular space;Nucleus	CAB013055	DB00075	915
1A03_HUMAN	P04439	HLA class I histocompatibility antigen, A-3 alpha chain	HLA-A	surface	machine learning		365	1	1	SP:1-24;NC:25-305;TM:306-331;CY:332-365	uniprot		0.8623	1	ENSG00000206503	ENSP00000366005;ENSP00000379873		Miscellaneous	Ligand;MHC	110	1	110	350							Membrane (Single-pass type I membrane protein)	3D-structure;Complete proteome;Disulfide bond;Glycoprotein;Host-virus interaction;Immunity;Membrane;MHC I;Phosphoprotein;Polymorphism;Reference proteome;Signal;Transmembrane;Transmembrane helix;Ubl conjugation	UniRef100_P04439;UniRef90_P01892;UniRef50_P01892	link	Plasma membrane	Cytoskeleton;Cytosol;Extracellular space;Lysosome;Mitochondrion;Nucleus;Peroxisome	no		3105
DPB1_HUMAN	P04440	HLA class II histocompatibility antigen, DP beta 1 chain	HLA-DPB1	surface	pos. trainingset		258	1	1	SP:1-29;NC:30-226;TM:227-246;CY:247-258	uniprot - CSPA confirmed	surface	0.8083	1	ENSG00000215048;ENSG00000236693;ENSG00000223865;ENSG00000230763;ENSG00000226826;ENSG00000237710	ENSP00000382422;ENSP00000414196;ENSP00000408146;ENSP00000396095;ENSP00000407674;ENSP00000389288		Miscellaneous	Ligand;MHC	48;127	2	48;127		88;158;180;215	1 - high confidence	9	RATPENYLFQGRQECYAFN[115]GTQR;RATPENYLFQGRQECYAFN[115]GTQRFLER;ATPENYLFQGRQECYAFN[115]GTQR;ATPENYLFQGRQECYAFN[115]GTQRFLER;QECYAFN[115]GTQR;QECYAFN[115]GTQRFLER;YAFN[115]GTQR;AFN[115]GTQR;VN[115]VSPSK	48;127	P04440	Cell membrane (Single-pass type I membrane protein);Endoplasmic reticulum membrane (Single-pass type I membrane protein);Endosome membrane (Single- pass type I membrane protein);Golgi apparatus, trans-Golgi network membrane (Single-pass type I membrane protein);Lysosome membrane (Single-pass type I membrane protein)	3D-structure;Cell membrane;Complete proteome;Disulfide bond;Endoplasmic reticulum;Endosome;Glycoprotein;Golgi apparatus;Immunity;Lysosome;Membrane;MHC II;Polymorphism;Reference proteome;Signal;Transmembrane;Transmembrane helix	UniRef100_P04440;UniRef90_P04440;UniRef50_P04440	link	Endoplasmic Reticulum;Endoplasmic Reticulum;Endosome;Endosome;Lysosome;Lysosome;Plasma membrane;Plasma membrane	Cytoskeleton;Cytoskeleton;Cytosol;Cytosol;Extracellular space;Extracellular space;Mitochondrion;Mitochondrion;Nucleus;Nucleus;Peroxisome;Peroxisome	HPA011078		3115
ERBB2_HUMAN	P04626	Receptor tyrosine-protein kinase erbB-2	ERBB2	surface	pos. trainingset		1255	1	1	SP:1-22;NC:23-652;TM:653-675;CY:676-1255	uniprot - CSPA confirmed	surface	0.9635	1	ENSG00000141736	ENSP00000269571	CD340	Receptors	Kinase;EGFR	68;124;125;187;259;530;571;629;758	8				1 - high confidence	18	GTQLFEDNYALAVLDNGDPLNN[115]TTPVTGASPGGLR;GTQLFEDNYALAVLDNGDPLN[115]NTTPVTGASPGGLR;GTQLFEDNYALAVLDNGDPLN[115]N[115]TTPVTGASPGGLR;GTQLFEDNYALAVLDN[115]GDPLN[115]NTTPVTGASPGGLR;GDPLN[115]NTTPVTGASPGGLR;GDPLN[115]N[115]TTPVTGASPGGLR;PLN[115]NTTPVTGASPGGLR;PLN[115]N[115]TTPVTGASPGGLR;DIFHKNNQLALTLIDTN[115]RSR;NNQLALTLIDTN[115]R;NNQLALTLIDTN[115]RSR;N[115]NQLALTLIDTN[115]R;NQLALTLIDTN[115]R;GHCWGPGPTQC…	124;125;187;530;571;629	P04626	Cell membrane (Single-pass type I membrane protein);Cytoplasm, perinuclear region;Nucleus;Cytoplasm;Nucleus;Cytoplasm;Nucleus	3D-structure;Activator;Alternative initiation;Alternative splicing;ATP-binding;Cell membrane;Chromosomal rearrangement;Complete proteome;Cytoplasm;Disulfide bond;Glycoprotein;Kinase;Membrane;Nucleotide-binding;Nucleus;Phosphoprotein;Polymorphism;Receptor;Reference proteome;Signal;Transcription;Transcription regulation;Transferase;Transmembrane;Transmembrane helix;Tyrosine-protein kinase	UniRef100_P04626;UniRef90_P04626;UniRef50_P04626	link	Endosome;Nucleus;Plasma membrane	Cytoskeleton;Extracellular space	CAB000043;HPA001338;HPA001383;CAB020416;CAB062555	DB00072;DB01259;DB05773;DB06366;DB08916	2064
NTRK1_HUMAN	P04629	High affinity nerve growth factor receptor	NTRK1	surface	pos. trainingset		796	1	1	SP:1-33;NC:34-418;TM:419-439;CY:440-796	uniprot - CSPA confirmed	surface	0.9368	1	ENSG00000198400	ENSP00000431418		Receptors	Kinase;neutrophin	67;95;121;188;202;253;262;281;318;323;338;358;401	13	67;95;121;188;202;253;262;281;318;323;338;358;401	235;475;479	12	1 - high confidence	3	DGALDSLHHLPGAEN[115]LTELYIENQQHLQHLELR;VQVPN[115]ASVDVGDDVLLR;SGGLPSLGLTLAN[115]VTSDLNR	67;202;253	P04629	Cell membrane (Single-pass type I membrane protein);Early endosome membrane (Single-pass type I membrane protein);Late endosome membrane (Single-pass type I membrane protein)	3D-structure;Alternative splicing;ATP-binding;Cell membrane;Chromosomal rearrangement;Complete proteome;Developmental protein;Differentiation;Disease mutation;Disulfide bond;Endosome;Glycoprotein;Immunoglobulin domain;Kinase;Leucine-rich repeat;Membrane;Neurogenesis;Nucleotide-binding;Phosphoprotein;Polymorphism;Proto-oncogene;Receptor;Reference proteome;Repeat;Signal;Transferase;Transmembrane;Tr…	UniRef100_P04629;UniRef90_P04629;UniRef50_P04629	link			CAB004606;HPA035799	DB00321;DB00619;DB08896	4914
CY24B_HUMAN	P04839	Cytochrome b-245 heavy chain	CYBB	surface	pos. trainingset		570	6	0	CY:1-11;TM:12-30;NC:31-49;TM:50-71;CY:72-99;TM:100-121;NC:122-166;TM:167-191;CY:192-202;TM:203-222;NC:223-268;TM:269-286;CY:287-570	uniprot - CSPA confirmed	surface	0.3514		ENSG00000165168	ENSP00000367851		Enzymes	1	97;132;149;240;430	3				1 - high confidence	17	VNNSDPYSVALSELGDRQN[115]ESYLN[115]FAR;VNN[115]SDPYSVALSELGDRQN[115]ESYLNFAR;VN[115]NSDPYSVALSELGDR;VN[115]NSDPYSVALSELGDRQN[115]ESYLNFAR;VN[115]N[115]SDPYSVALSELGDR;N[115]NSDPYSVALSELGDR;SVALSELGDRQN[115]ESYLNFAR;ALSELGDRQN[115]ESYLNFAR;QN[115]ESYLNFAR;QN[115]ESYLN[115]FAR;N[115]ESYLNFAR;GQTAESLAVHN[115]I;GQTAESLAVHN[115]ITVCEQK;TAESLAVHN[115]ITVCEQK;AESLAVHN[115]ITVCEQK;AVHN[115]ITVCEQK;N[115]IT…	132;149;240	P04839	Cell membrane (Multi-pass membrane protein)	3D-structure;Cell membrane;Chronic granulomatous disease;Complete proteome;Direct protein sequencing;Disease mutation;Electron transport;FAD;Flavoprotein;Glycoprotein;Heme;Ion channel;Ion transport;Iron;Membrane;Metal-binding;NADP;Oxidoreductase;Phosphoprotein;Polymorphism;Reference proteome;Transmembrane;Transmembrane helix;Transport;Voltage-gated channel	UniRef100_P04839;UniRef90_P04839;UniRef50_P04839	link		Cytoskeleton;Cytosol;Endoplasmic Reticulum;Endosome;Extracellular space;Golgi apparatus;Lysosome;Nucleus;Peroxisome	HPA051227		1536
RPN1_HUMAN	P04843	Dolichyl-diphosphooligosaccharide--protein glycosyltransferase subunit 1	RPN1	surface	machine learning		607	1	1	SP:1-26;NC:27-439;TM:440-458;CY:459-607	uniprot - CSPA confirmed		0.5888	2	ENSG00000163902	ENSP00000296255		Enzymes	2.4.1	220;299	2	190			1 - high confidence	4	DEIGN[115]VSTSH;DEIGN[115]VSTSHLL;DEIGN[115]VSTSHLLILDDSVEMEIR;DEIGN[115]VSTSHLLILDDSVEMEIRPR	299	P04843	Endoplasmic reticulum membrane (Single-pass type I membrane protein);Melanosome	Acetylation;Complete proteome;Endoplasmic reticulum;Glycoprotein;Glycosyltransferase;Membrane;Reference proteome;Signal;Transferase;Transmembrane;Transmembrane helix	UniRef100_P04843;UniRef90_P04843;UniRef50_P04843	link	Endoplasmic Reticulum	Cytoskeleton;Cytosol;Endosome;Extracellular space;Golgi apparatus;Lysosome;Mitochondrion;Nucleus;Peroxisome;Plasma membrane	CAB009748;HPA026828		6184
GLPC_HUMAN	P04921	Glycophorin-C	GYPC	surface	pos. trainingset		128	1	0	NC:1-58;TM:59-81;CY:82-128	uniprot	surface	0.6053	2	ENSG00000136732	ENSP00000259254	CD236	Unclassified	Unclassified	8	1	8								Cell membrane (Single-pass type III membrane protein)	3D-structure;Alternative splicing;Blood group antigen;Cell membrane;Complete proteome;Direct protein sequencing;Glycoprotein;Membrane;Phosphoprotein;Polymorphism;Reference proteome;Sialic acid;Transmembrane;Transmembrane helix	UniRef100_P04921;UniRef90_P04921;UniRef50_P04921	link	Cytoskeleton;Plasma membrane	Cytosol;Endoplasmic Reticulum;Endosome;Extracellular space;Golgi apparatus;Lysosome;Mitochondrion;Nucleus;Peroxisome	HPA008965;CAB009445		2995
AT1A1_HUMAN	P05023	Sodium/potassium-transporting ATPase subunit alpha-1	ATP1A1	surface	pos. trainingset		1023	10	0	CY:1-95;TM:96-114;NC:115-129;TM:130-149;CY:150-290;TM:291-312;NC:313-318;TM:319-344;CY:345-775;TM:776-796;NC:797-801;TM:802-824;CY:825-848;TM:849-872;NC:873-912;TM:913-932;CY:933-952;TM:953-970;NC:971-984;TM:985-1002;CY:1003-1023	uniprot	surface	0.5464	3	ENSG00000163399	ENSP00000295598		Transporters	Active_transporters;P-ATPase	215;405;483;497;638;720	0	483;638								Cell membrane (Multi-pass membrane protein);Melanosome	Acetylation;Alternative splicing;ATP-binding;Cell membrane;Complete proteome;Direct protein sequencing;Hydrolase;Ion transport;Magnesium;Membrane;Metal-binding;Nucleotide-binding;Phosphoprotein;Polymorphism;Potassium;Potassium transport;Reference proteome;Sodium;Sodium transport;Sodium/potassium transport;Transmembrane;Transmembrane helix;Transport	UniRef100_P05023;UniRef90_P06685;UniRef50_P06685	link	Plasma membrane	Cytoskeleton;Cytosol;Endoplasmic Reticulum;Endosome;Extracellular space;Golgi apparatus;Lysosome;Mitochondrion;Nucleus;Peroxisome	CAB018702	DB00390;DB00511;DB00774;DB00903;DB01021;DB01078;DB01092;DB01119;DB01158;DB01188;DB01244;DB01370;DB01396;DB01430	476
AT1B1_HUMAN	P05026	Sodium/potassium-transporting ATPase subunit beta-1	ATP1B1	surface	pos. trainingset		303	1	0	CY:1-35;TM:36-59;NC:60-303	uniprot - CSPA confirmed	surface	0.4759	3	ENSG00000143153	ENSP00000356789;ENSP00000356790		Transporters	AuxillaryTransportUnit;ATP1B	158;193;265	3				1 - high confidence	20	FKLEWLGN[115]CSGLNDETYGYK;LEWLGN[115]CSGLNDETY;LEWLGN[115]CSGLNDETYGYK;LEWLGN[115]CSGLN[115]DETYGYK;LGN[115]CSGLNDETYGYK;GN[115]CSGLNDETYGYK;GN[115]CSGLN[115]DETYGYK;LNRVLGFKPKPPKN[115]ESLETYPVMK;VLGFKPKPPKN[115]ESLETYPVMK;LGFKPKPPKN[115]ESLETYPVMK;GFKPKPPKN[115]ESLETYPVMK;FKPKPPKN[115]ESLETYPVMK;PKPPKN[115]ESLETYPVMK;PPKN[115]ESLETYPVMK;YLQPLLAVQFTN[115]LTMDTEIR;LAVQFTN[115]LTMDTEIR;AVQFTN[115]L…	158;193;265	P05026	Cell membrane (Single-pass type II membrane protein)	Alternative splicing;Cell adhesion;Cell membrane;Complete proteome;Disulfide bond;Glycoprotein;Ion transport;Membrane;Phosphoprotein;Potassium;Potassium transport;Reference proteome;Signal-anchor;Sodium;Sodium transport;Sodium/potassium transport;Transmembrane;Transmembrane helix;Transport	UniRef100_P05026;UniRef90_P05026;UniRef50_P05026	link		Cytoskeleton;Cytosol;Endoplasmic Reticulum;Endosome;Extracellular space;Golgi apparatus;Lysosome;Mitochondrion;Nucleus;Peroxisome	HPA012911		481
A4_HUMAN	P05067	Amyloid beta A4 protein	APP	surface	machine learning		770	1	1	SP:1-17;NC:18-700;TM:701-723;CY:724-770	uniprot		0.8144	1	ENSG00000142192	ENSP00000284981		Unclassified	Unclassified	542;571	2	542;571;759	22;587;596;600;603;628;652							Membrane (Single-pass type I membrane protein);Membrane, clathrin-coated pit	3D-structure;Alternative splicing;Alzheimer disease;Amyloid;Amyloidosis;Apoptosis;Cell adhesion;Coated pit;Complete proteome;Copper;Direct protein sequencing;Disease mutation;Disulfide bond;Endocytosis;Glycoprotein;Heparin-binding;Iron;Membrane;Metal-binding;Neurodegeneration;Notch signaling pathway;Oxidation;Phosphoprotein;Polymorphism;Protease inhibitor;Proteoglycan;Reference proteome;Serine pr…	UniRef100_P05067;UniRef90_P05067;UniRef50_P05067	link		Endoplasmic Reticulum;Endosome;Lysosome;Mitochondrion;Nucleus;Peroxisome	CAB000157;HPA001462		351
ITB3_HUMAN	P05106	Integrin beta-3	ITGB3	surface	pos. trainingset		788	1	1	SP:1-26;NC:27-718;TM:719-743;CY:744-788	uniprot - CSPA confirmed	surface	0.9022	1	ENSG00000259207	ENSP00000452786	CD61	Receptors	Other_receptors;Integrin	125;346;397;478;585;680;782	6	125;346;397;478;585;680;782	104;507		1 - high confidence	6	LRPDDSKN[115]FSIQVR;CNNGN[115]GTFECGVCR;CNN[115]GN[115]GTFECGVCR;SDWTGYYCN[115]CTTR;DTGKDAVN[115]CTYK;DAVN[115]CTYK	125;478;585;680	P05106	Cell junction, focal adhesion;Cell membrane (Single- pass type I membrane protein);Cell projection, lamellipodium membrane	3D-structure;Alternative splicing;Cell adhesion;Cell junction;Cell membrane;Cell projection;Complete proteome;Direct protein sequencing;Disease mutation;Disulfide bond;Glycoprotein;Host-virus interaction;Integrin;Membrane;Phosphoprotein;Polymorphism;Receptor;Reference proteome;Repeat;Signal;Transmembrane;Transmembrane helix	UniRef100_P05106;UniRef90_P05106;UniRef50_P05106	link			HPA027852	DB00054;DB00063;DB00098;DB00775	3690
ITB2_HUMAN	P05107	Integrin beta-2	ITGB2	surface	pos. trainingset		769	1	1	SP:1-22;NC:23-700;TM:701-727;CY:728-769	uniprot - CSPA confirmed	surface	0.8352	1	ENSG00000160255	ENSP00000303242;ENSP00000347279;ENSP00000380948;ENSP00000380950;ENSP00000380955	CD18	Receptors	Other_receptors;Integrin	50;116;212;254;501;642	6		83	45;252;671;723;747	1 - high confidence	26	LN[115]FTGPGDPDSIR;N[115]FTGPGDPDSIR;YLRPGQAAAFN[115]VTFR;LRPGQAAAFN[115]VTFR;RPGQAAAFN[115]VTFR;PGQAAAFN[115]VTFR;GQAAAFN[115]VTFR;QAAAFN[115]VTFR;AAFN[115]VTFR;AFN[115]VTFR;HVLKLTN[115]NSNQFQTEVGK;KLTN[115]NSNQFQTEVGK;LTN[115]NSNQFQTEVGK;LTN[115]NSN[115]QFQTEVGK;LTN[115]N[115]SNQFQTEVGK;LTN[115]N[115]SN[115]QFQTEVGK;TN[115]NSNQFQTEVGK;N[115]NSNQFQTEVGK;KDN[115]NSIICSGLGDCV;KDN[115]NSIICSGLGDCVC…	50;116;212;501;642	P05107	Membrane (Single-pass type I membrane protein)	3D-structure;Cell adhesion;Complete proteome;Direct protein sequencing;Disease mutation;Disulfide bond;Glycoprotein;Integrin;Membrane;Metal-binding;Phosphoprotein;Pyrrolidone carboxylic acid;Receptor;Reference proteome;Repeat;Signal;Transmembrane;Transmembrane helix	UniRef100_P05107;UniRef90_P05107;UniRef50_P05107	link	Plasma membrane	Cytoskeleton;Cytosol;Endoplasmic Reticulum;Endosome;Extracellular space;Golgi apparatus;Lysosome;Mitochondrion;Nucleus;Peroxisome	HPA008877;HPA016894	DB00641	3689
PPBT_HUMAN	P05186	Alkaline phosphatase, tissue-nonspecific isozyme	ALPL	surface	GPI (UniProt)		524	0	1	SP:1-17;NC:18-524	uniprot - CSPA based sp-noncyt - CSPA confirmed		0.7246	2 (nonTM)	ENSG00000162551	ENSP00000363965;ENSP00000363973				140;230;271;303;430	5	140;230;271;303;430			1 - high confidence	12	SRCN[115]TTQGNEVTSILR;SRCN[115]TTQGN[115]EVTSILR;CN[115]TTQGNEVTSILR;CN[115]TTQGN[115]EVTSILR;KYMYPKN[115]KTDVEYESDEKAR;YMYPKN[115]KTDVEYESDEKAR;N[115]KTDVEYESDEK;N[115]KTDVEYESDEKAR;VVGGEREN[115]VSMVDYAHNNYQAQSAVPLR;EN[115]VSMVDYAHNNYQAQSAVPLR;EN[115]VSMVDYAHNN[115]YQAQSAVPLR;EN[115]VSMVDYAHN[115]NYQAQSAVPLR	140;230;430	P05186	Cell membrane (Lipid-anchor, GPI-anchor)	Alternative splicing;Biomineralization;Cell membrane;Complete proteome;Direct protein sequencing;Disease mutation;Disulfide bond;Glycoprotein;GPI-anchor;Hydrolase;Lipoprotein;Magnesium;Membrane;Metal-binding;Phosphoprotein;Polymorphism;Reference proteome;Signal;Transmembrane;Zinc	UniRef100_P05186;UniRef90_P05186;UniRef50_P05186	link	Plasma membrane	Cytoskeleton;Cytosol;Endoplasmic Reticulum;Endosome;Golgi apparatus;Lysosome;Mitochondrion;Nucleus;Peroxisome	HPA007105;HPA008765;CAB020829		249
PPB1_HUMAN	P05187	Alkaline phosphatase, placental type	ALPP	surface	GPI (UniProt)		535	0	1	SP:1-22;NC:23-535	phobius		0.6148	2 (nonTM)	ENSG00000163283	ENSP00000375881				144;271	2	144;271								Cell membrane (Lipid-anchor, GPI-anchor)	3D-structure;Cell membrane;Complete proteome;Direct protein sequencing;Disulfide bond;Glycoprotein;GPI-anchor;Hydrolase;Lipoprotein;Magnesium;Membrane;Metal-binding;Phosphoprotein;Polymorphism;Reference proteome;Signal;Transmembrane;Transmembrane helix;Zinc	UniRef100_P05187;UniRef90_P05187;UniRef50_P05186	link	Plasma membrane	Cytoskeleton;Cytosol;Endoplasmic Reticulum;Endosome;Extracellular space;Golgi apparatus;Lysosome;Mitochondrion;Nucleus;Peroxisome	CAB026327;HPA038764;HPA038765;HPA051699		250
ICAM1_HUMAN	P05362	Intercellular adhesion molecule 1	ICAM1	surface	machine learning		532	1	1	SP:1-27;NC:28-480;TM:481-503;CY:504-532	uniprot - CSPA confirmed		0.8882	1	ENSG00000090339	ENSP00000264832	CD54	Unclassified	Unclassified	130;145;183;202;267;296;385;406	8	130;145;183;202;260;267;296;385;406			1 - high confidence	28	AN[115]LTVVLLR;AN[115]LTVVLLRG;AN[115]LTVVLLRGEK;N[115]LTVVLLR;RDHHGAN[115]FSCR;DHHGAN[115]FSC;DHHGAN[115]FSCR;HHGAN[115]FSCR;TELDLRPQGLELFEN[115];TELDLRPQGLELFEN[115]T;TELDLRPQGLELFEN[115]TSAPY;TELDLRPQGLELFEN[115]TSAPYQ;TELDLRPQGLELFEN[115]TSAPYQL;TELDLRPQGLELFEN[115]TSAPYQLQ;TELDLRPQGLELFEN[115]TSAPYQLQT;TELDLRPQGLELFEN[115]TSAPYQLQTF;LNPTVTYGN[115]DSFSAK;LN[115]PTVTYGN[115]DSFSAK;NPTVTYGN[115…	145;183;202;267;296;406	P05362	Membrane (Single-pass type I membrane protein)	3D-structure;Cell adhesion;Complete proteome;Direct protein sequencing;Disulfide bond;Glycoprotein;Host cell receptor for virus entry;Host-virus interaction;Immunoglobulin domain;Membrane;Phosphoprotein;Polymorphism;Receptor;Reference proteome;Repeat;Signal;Transmembrane;Transmembrane helix;Ubl conjugation	UniRef100_P05362;UniRef90_P05362;UniRef50_P05362	link		Cytoskeleton;Cytosol;Endoplasmic Reticulum;Endosome;Golgi apparatus;Lysosome;Mitochondrion;Nucleus;Peroxisome	HPA002126;CAB002142;HPA004877	DB00108;DB08818	3383
1A24_HUMAN	P05534	HLA class I histocompatibility antigen, A-24 alpha chain	HLA-A	surface	machine learning		365	1	1	SP:1-24;NC:25-306;TM:307-331;CY:332-365	uniprot		0.7685	1	ENSG00000229215;ENSG00000224320	ENSP00000406366;ENSP00000404678		Miscellaneous	Ligand;MHC	110;335	1									Membrane (Single-pass type I membrane protein)	3D-structure;Complete proteome;Disulfide bond;Glycoprotein;Host-virus interaction;Immunity;Membrane;MHC I;Phosphoprotein;Polymorphism;Reference proteome;Signal;Transmembrane;Transmembrane helix;Ubl conjugation	UniRef100_P05534;UniRef90_P01892;UniRef50_P01892	link			no
DQB2_HUMAN	P05538	HLA class II histocompatibility antigen, DQ beta 2 chain	HLA-DQB2	surface	pos. trainingset		268	1	1	SP:1-32;NC:33-229;TM:230-250;CY:251-268	uniprot - CSPA confirmed		0.8204	1	ENSG00000196610;ENSG00000232629;ENSG00000226165;ENSG00000228813;ENSG00000228254;ENSG00000224305;ENSG00000230675;ENSG00000229493	ENSP00000382569;ENSP00000389067;ENSP00000410132;ENSP00000396502		Unclassified	Unclassified	51	1	51			1 - high confidence	2	GMCYFTN[115]GTER;GMCYFTN[115]GTERVR	51	P05538	Cell membrane (Single-pass type I membrane protein);Endoplasmic reticulum membrane (Single-pass type I membrane protein);Endosome membrane (Single-pass type I membrane protein);Golgi apparatus, trans-Golgi network membrane (Single-pass type I membrane protein);Lysosome membrane (Single-pass type I membrane protein)	Alternative splicing;Cell membrane;Complete proteome;Disulfide bond;Endoplasmic reticulum;Endosome;Glycoprotein;Golgi apparatus;Immunity;Lysosome;Membrane;MHC II;Polymorphism;Reference proteome;Signal;Transmembrane;Transmembrane helix	UniRef100_P05538;UniRef90_P05538;UniRef50_P01920	link			no		3120
ITB1_HUMAN	P05556	Integrin beta-1	ITGB1	surface	pos. trainingset		798	1	1	SP:1-20;NC:21-728;TM:729-751;CY:752-798	uniprot - CSPA confirmed	surface	0.9588	1	ENSG00000150093	ENSP00000303351;ENSP00000379350	CD29	Receptors	Other_receptors;Integrin	50;94;97;212;269;363;406;417;481;520;584;669	12	50;94;97;212;269;363;406;417;481;520;584;669	96;99		1 - high confidence	83	SCGECIQAGPNCGWCTN[115]STFLQEGMPTSAR;SCGECIQAGPN[115]CGWCTN[115]STFLQEGMPTSAR;CGWCTN[115]STFLQEGMPTSAR;CTN[115]STFLQEGMPTSAR;TN[115]STFLQEGMPTSAR;LRNPCTSEQN[115]CTSPF;LRNPCTSEQN[115]CTSPFS;LRNPCTSEQN[115]CTSPFSY;LRNPCTSEQN[115]CTSPFSYK;NPCTSEQN[115]CTSPF;NPCTSEQN[115]CTSPFS;NPCTSEQN[115]CTSPFSY;NPCTSEQN[115]CTSPFSYK;NPCTSEQN[115]CTSPFSYKN;NPCTSEQN[115]CTSPFSYKNVLSLTNK;NPCTSEQN[115]CTSPFSYKNVLSLTNK…	50;212;363;406;481;520;584;669	P05556	Cell membrane (Single-pass type I membrane protein);Cell projection, invadopodium membrane (Single-pass type I membrane protein);Cell projection, lamellipodium;Cell projection, ruffle;Cell projection, ruffle membrane (Single- pass type I membrane protein);Cleavage furrow;Melanosome;Recycling endosome;Cell junction;Cell membrane, sarcolemma	3D-structure;Acetylation;Alternative splicing;Calcium;Cell adhesion;Cell junction;Cell membrane;Cell projection;Complete proteome;Direct protein sequencing;Disulfide bond;Endosome;Glycoprotein;Host cell receptor for virus entry;Host-virus interaction;Integrin;Magnesium;Membrane;Metal-binding;Phosphoprotein;Receptor;Reference proteome;Repeat;Signal;Transmembrane;Transmembrane helix	UniRef100_P05556;UniRef90_P05556;UniRef50_P05556	link			CAB003434	DB00098	3688
CD1A_HUMAN	P06126	T-cell surface glycoprotein CD1a	CD1A	surface	machine learning		327	1	1	SP:1-18;NC:19-299;TM:300-321;CY:322-327	uniprot		0.7605	1	ENSG00000158477	ENSP00000289429	CD1a	Receptors	IG;OtherCD1	37;60;74;145	4	37;60;74;145		234						Cell membrane (Single-pass type I membrane protein);Endosome membrane	3D-structure;Adaptive immunity;Cell membrane;Complete proteome;Disulfide bond;Endosome;Glycoprotein;Immunity;Immunoglobulin domain;Membrane;Polymorphism;Reference proteome;Signal;Transmembrane;Transmembrane helix	UniRef100_P06126;UniRef90_P06126;UniRef50_P29016	link	Endosome;Plasma membrane	Cytoskeleton;Cytosol;Endoplasmic Reticulum;Extracellular space;Golgi apparatus;Lysosome;Mitochondrion;Nucleus;Peroxisome	CAB000009;HPA010734	DB00098	909
CD5_HUMAN	P06127	T-cell surface glycoprotein CD5	CD5	surface	pos. trainingset		495	1	1	SP:1-24;NC:25-378;TM:379-402;CY:403-495	uniprot - CSPA confirmed	surface	0.984	1	ENSG00000110448	ENSP00000342681	CD5	Unclassified	Unclassified	116;241;426;432;481	2	116;241;426;432;443;481			1 - high confidence	12	LVTYTPQSSIICYGQLGSFSN[115]CSHSR;CYGQLGSFSN[115]CSHSR;GQLGSFSN[115]CSHSR;LGSFSN[115]CSHSR;GSFSN[115]CSHSR;SFSN[115]CSHSR;SN[115]CSHSR;IQN[115]SSCTSLEH;IQN[115]SSCTSLEHC;IQN[115]SSCTSLEHCFR;QN[115]SSCTSLEHCFR;N[115]SSCTSLEHCFR	116;241	P06127	Cell membrane (Single-pass type I membrane protein)	3D-structure;Cell membrane;Complete proteome;Disulfide bond;Glycoprotein;Membrane;Phosphoprotein;Polymorphism;Reference proteome;Repeat;Signal;Transmembrane;Transmembrane helix	UniRef100_P06127;UniRef90_P06127;UniRef50_P06127	link	Plasma membrane	Cytoskeleton;Cytosol;Endoplasmic Reticulum;Endosome;Extracellular space;Golgi apparatus;Lysosome;Mitochondrion;Nucleus;Peroxisome	CAB015392;CAB020308;HPA043416;HPA060839		921
INSR_HUMAN	P06213	Insulin receptor	INSR	surface	pos. trainingset		1382	1	1	SP:1-31;NC:32-956;TM:957-979;CY:980-1382	uniprot - CSPA confirmed	surface	0.9143	1	ENSG00000171105	ENSP00000303830	CD220	Receptors	Kinase;InsR	43;52;105;138;242;282;322;364;424;445;541;633;651;698;769;782;920;933;1060	18		567;682;684;694;700;705;747;748;758;994;1348		1 - high confidence	13	LHELEN[115]CSVIEGH;ELGLYNLMN[115]ITR;SHGCTAEGLCCHSECLGN[115]CSQPDDPTK;CVN[115]FSFCQDLHHK;GETLEIGN[115]YSFYALDNQNLR;HN[115]LTITQGK;PSVPLDPISVSN[115]SSSQIILK;SN[115]SSSQIILK;TWSPPFESEDSQKHN[115]QSEYEDSAGECCSCPK;HN[115]QSEYEDSAGECCSCPK;GLSPGN[115]YSVR;SPGN[115]YSVR;PGN[115]YSVR	52;138;242;282;424;445;633;698;920	P06213	Cell membrane (Single-pass type I membrane protein)	3D-structure;Alternative splicing;ATP-binding;Carbohydrate metabolism;Cell membrane;Cleavage on pair of basic residues;Complete proteome;Diabetes mellitus;Direct protein sequencing;Disease mutation;Disulfide bond;Glycoprotein;Kinase;Membrane;Nucleotide-binding;Phosphoprotein;Polymorphism;Receptor;Reference proteome;Repeat;Signal;Transferase;Transmembrane;Transmembrane helix;Tyrosine-protein kinase	UniRef100_P06213;UniRef90_P06213;UniRef50_P06213	link		Cytoskeleton;Endoplasmic Reticulum;Extracellular space;Golgi apparatus;Lysosome;Mitochondrion;Peroxisome	HPA036302;HPA036303	DB00030;DB00046;DB00047;DB00071;DB01277;DB01306;DB01307;DB01309;DB08914	3643
DOA_HUMAN	P06340	HLA class II histocompatibility antigen, DO alpha chain	HLA-DOA	surface	machine learning		250	1	1	SP:1-25;NC:26-218;TM:219-242;CY:243-250	uniprot		0.7904	1	ENSG00000204252;ENSG00000206292;ENSG00000231558;ENSG00000232957;ENSG00000232962;ENSG00000230141;ENSG00000235744	ENSP00000229829;ENSP00000372713;ENSP00000401504;ENSP00000397945;ENSP00000416448;ENSP00000395737;ENSP00000398819		Miscellaneous	Ligand;MHC	104;144	2	104;144		69;147;194;204						Endosome membrane (Single-pass type I membrane protein);Lysosome membrane (Single-pass type I membrane protein)	3D-structure;Complete proteome;Disulfide bond;Endosome;Glycoprotein;Immunity;Lysosome;Membrane;MHC II;Polymorphism;Reference proteome;Signal;Transmembrane;Transmembrane helix	UniRef100_P06340;UniRef90_P06340;UniRef50_P06340	link	Endosome;Endosome;Lysosome;Lysosome	Cytoskeleton;Cytoskeleton;Cytosol;Cytosol;Endoplasmic Reticulum;Endoplasmic Reticulum;Extracellular space;Extracellular space;Golgi apparatus;Golgi apparatus;Mitochondrion;Mitochondrion;Nucleus;Nucleus;Peroxisome;Peroxisome	HPA045038		3111
CD2_HUMAN	P06729	T-cell surface antigen CD2	CD2	surface	machine learning		351	1	1	SP:1-24;NC:25-209;TM:210-234;CY:235-351	uniprot - CSPA confirmed		0.9401	1	ENSG00000116824	ENSP00000358490	CD2	Unclassified	Unclassified	16;89;141;150	3	16;89;141;150	279;290;294;316		1 - high confidence	4	ISWTCIN[115]TTLTCEVMN[115]GTDPELNLYQDGK;EVMN[115]GTDPELNLYQDGK;MN[115]GTDPELNLYQDGK;N[115]GTDPELNLYQDGK	141;150	P06729	Membrane (Single-pass type I membrane protein)	3D-structure;Cell adhesion;Complete proteome;Disulfide bond;Glycoprotein;Immunoglobulin domain;Membrane;Polymorphism;Reference proteome;Repeat;Signal;Transmembrane;Transmembrane helix	UniRef100_P06729;UniRef90_P06729;UniRef50_P06729	link	Plasma membrane	Cytoskeleton;Cytosol;Endoplasmic Reticulum;Endosome;Golgi apparatus;Lysosome;Mitochondrion;Nucleus;Peroxisome	CAB002430;HPA003883	DB00092	914
CEAM5_HUMAN	P06731	Carcinoembryonic antigen-related cell adhesion molecule 5	CEACAM5	surface	GPI (UniProt)		702	0	1	SP:1-34;NC:35-702	uniprot		0.7745	1 (nonTM)	ENSG00000105388	ENSP00000221992;ENSP00000381600;ENSP00000385072	CD66e	Miscellaneous	StructuralAndAdhesion;IG_AdhesionProteins	104;115;152;182;197;204;208;246;256;274;288;292;309;330;351;360;375;432;466;480;508;529;553;560;580;612;650;665	28	104;115;152;182;197;204;208;246;256;274;288;292;309;330;351;360;375;432;466;480;508;529;553;560;580;612;620;650;665								Cell membrane (Lipid-anchor, GPI-anchor)	3D-structure;Alternative splicing;Cell membrane;Complete proteome;Glycoprotein;GPI-anchor;Immunoglobulin domain;Lipoprotein;Membrane;Polymorphism;Reference proteome;Repeat;Signal	UniRef100_P06731;UniRef90_P06731;UniRef50_P06731	link	Plasma membrane	Cytoskeleton;Cytosol;Endoplasmic Reticulum;Endosome;Extracellular space;Golgi apparatus;Lysosome;Mitochondrion;Nucleus;Peroxisome	CAB000021;CAB000022;HPA011041;HPA019758		1048
ITAV_HUMAN	P06756	Integrin alpha-V	ITGAV	surface	pos. trainingset		1048	1	1	SP:1-30;NC:31-992;TM:993-1016;CY:1017-1048	uniprot - CSPA confirmed	surface	0.9062	1	ENSG00000138448	ENSP00000261023	CD51	Receptors	Other_receptors;Integrin	74;290;296;488;554;615;704;835;851;874;945;973;980	13	74;290;296;488;554;615;704;815;834;835;851;874;943;945;965;973;980	601;602;866;867;870;871;876		1 - high confidence	35	AN[115]TTQPGIVEGGQVLK;N[115]MSSLYN[115]FTGEQM;N[115]MSSLYN[115]FTGEQMAAY;ARPVITVNAGLEVYPSILNQDN[115]K;AGLEVYPSILNQDN[115]K;SPSHSKN[115]MTISR;TAADTTGLQPILNQFTPAN[115]ISR;TAADTTGLQPILN[115]QFTPAN[115]ISR;NQFTPAN[115]ISR;QFTPAN[115]ISR;YNN[115]NTLLY;YNN[115]NTLLYILH;YNN[115]NTLLYILHY;YNN[115]N[115]TLLYILH;YN[115]N[115]NTLLYILH;ILHYDIDGPMN[115]CTSDMEINPLR;IKISSLQTTEKN[115]DTVAGQGER;ISSLQTTEKN[115]D;I…	74;290;296;488;554;615;835;851;874;945;973	P06756	Membrane (Single-pass type I membrane protein)	3D-structure;Alternative splicing;Calcium;Cell adhesion;Cleavage on pair of basic residues;Complete proteome;Direct protein sequencing;Disulfide bond;Glycoprotein;Host cell receptor for virus entry;Host-virus interaction;Integrin;Membrane;Metal-binding;Polymorphism;Receptor;Reference proteome;Repeat;Signal;Transmembrane;Transmembrane helix	UniRef100_P06756;UniRef90_P06756;UniRef50_P06756	link	Plasma membrane	Cytoskeleton;Cytosol;Endoplasmic Reticulum;Endosome;Extracellular space;Golgi apparatus;Lysosome;Mitochondrion;Nucleus;Peroxisome	CAB002499;HPA004856	DB00098	3685
LIPL_HUMAN	P06858	Lipoprotein lipase	LPL	surface	GPI (UniProt)		475	0	1	SP:1-27;NC:28-475	uniprot		0.6487	2 (nonTM)	ENSG00000175445	ENSP00000309757				70;386	2	70;284;386		417						Cell membrane (Lipid-anchor, GPI-anchor);Secreted	Cell membrane;Chylomicron;Complete proteome;Direct protein sequencing;Disease mutation;Disulfide bond;Glycoprotein;GPI-anchor;Heparin-binding;Hydrolase;Hyperlipidemia;Lipid degradation;Lipid metabolism;Lipoprotein;Membrane;Nitration;Polymorphism;Reference proteome;Secreted;Signal;VLDL	UniRef100_P06858;UniRef90_P06858;UniRef50_P06858	link			HPA048749	DB05269;DB06439	4023
PERT_HUMAN	P07202	Thyroid peroxidase	TPO	surface	machine learning		933	1	1	SP:1-18;NC:19-848;TM:849-871;CY:872-933	uniprot		0.8303	1	ENSG00000115705	ENSP00000329869;ENSP00000318820		Enzymes	1.11	129;307;342;569	4	129;307;342;478;569	885	669						Membrane (Single-pass type I membrane protein);Cell surface	Alternative splicing;Calcium;Complete proteome;Congenital hypothyroidism;Disease mutation;Disulfide bond;EGF-like domain;Glycoprotein;Heme;Hydrogen peroxide;Iron;Membrane;Metal-binding;Oxidoreductase;Peroxidase;Polymorphism;Reference proteome;Signal;Sushi;Thyroid hormones biosynthesis;Transmembrane;Transmembrane helix	UniRef100_P07202;UniRef90_P07202;UniRef50_P07202	link		Cytoskeleton;Extracellular space;Nucleus	HPA007987;CAB009587	DB00389;DB00509;DB00550;DB00763	7173
TRBM_HUMAN	P07204	Thrombomodulin	THBD	surface	machine learning		575	1	1	SP:1-23;NC:24-514;TM:515-538;CY:539-575	uniprot - CSPA confirmed		0.9261	1	ENSG00000178726	ENSP00000366307	CD141	Unclassified	Unclassified	47;115;116;382;409	5	47;115;116;382;409		87;110;122;153;235;243	1 - high confidence	3	GFQWVTGDNN[115]TSYSR;GFQWVTGDN[115]NTSYSR;GFQWVTGDN[115]N[115]TSYSR	115;116	P07204	Membrane (Single-pass type I membrane protein)	3D-structure;Blood coagulation;Complete proteome;Direct protein sequencing;Disease mutation;Disulfide bond;EGF-like domain;Glycoprotein;Hemolytic uremic syndrome;Hemostasis;Hydroxylation;Membrane;Polymorphism;Receptor;Reference proteome;Repeat;Signal;Thrombophilia;Transmembrane;Transmembrane helix	UniRef100_P07204;UniRef90_P07204;UniRef50_P07204	link		Cytoskeleton;Cytosol;Endoplasmic Reticulum;Endosome;Golgi apparatus;Lysosome;Mitochondrion;Nucleus;Peroxisome	CAB002425;HPA002982	DB00055;DB01050	7056
ASGR1_HUMAN	P07306	Asialoglycoprotein receptor 1	ASGR1	surface	machine learning		291	1	0	CY:1-40;TM:41-61;NC:62-291	uniprot		0.6786	2	ENSG00000141505	ENSP00000269299		Receptors	SCAR;Class_E	79;147	2	79;147								Membrane (Single-pass type II membrane protein);Secreted	3D-structure;Alternative splicing;Calcium;Coiled coil;Complete proteome;Disulfide bond;Endocytosis;Glycoprotein;Lectin;Lipoprotein;Membrane;Metal-binding;Palmitate;Phosphoprotein;Receptor;Reference proteome;Secreted;Signal-anchor;Transmembrane;Transmembrane helix	UniRef100_P07306;UniRef90_P07306;UniRef50_P07306	link		Cytoskeleton;Cytosol;Endoplasmic Reticulum;Endosome;Extracellular space;Golgi apparatus;Lysosome;Mitochondrion;Nucleus;Peroxisome	HPA011954;HPA012852		432
ASGR2_HUMAN	P07307	Asialoglycoprotein receptor 2	ASGR2	surface	machine learning		311	1	0	CY:1-55;TM:56-79;NC:80-311	uniprot		0.7445	2	ENSG00000161944	ENSP00000347140		Receptors	SCAR;Class_E	102;170;305	3									Membrane (Single-pass type II membrane protein)	Alternative splicing;Calcium;Complete proteome;Disulfide bond;Endocytosis;Glycoprotein;Lectin;Lipoprotein;Membrane;Palmitate;Polymorphism;Receptor;Reference proteome;Signal-anchor;Transmembrane;Transmembrane helix	UniRef100_P07307;UniRef90_P07307;UniRef50_P07307	link		Cytoskeleton;Cytosol;Endoplasmic Reticulum;Endosome;Extracellular space;Golgi apparatus;Lysosome;Mitochondrion;Nucleus;Peroxisome	HPA014899;HPA015998	DB00025	433
CSF1R_HUMAN	P07333	Macrophage colony-stimulating factor 1 receptor	CSF1R	surface	pos. trainingset		972	1	1	SP:1-19;NC:20-513;TM:514-538;CY:539-972	uniprot	surface	0.9809	1	ENSG00000182578	ENSP00000286301	CD115	Receptors	KInase;PDGFR	45;73;153;240;275;302;335;353;412;428;480;734;805	11	45;73;153;240;275;302;335;353;412;428;480;734;805	713;716;717;730;731;732;733;928;929;930;932;937;938;939;940;946;947;948							Cell membrane (Single-pass type I membrane protein)	3D-structure;Alternative splicing;ATP-binding;Cell membrane;Complete proteome;Disease mutation;Disulfide bond;Glycoprotein;Immunity;Immunoglobulin domain;Inflammatory response;Innate immunity;Kinase;Membrane;Nucleotide-binding;Phosphoprotein;Polymorphism;Proto-oncogene;Receptor;Reference proteome;Repeat;Signal;Transferase;Transmembrane;Transmembrane helix;Tyrosine-protein kinase;Ubl conjugation	UniRef100_P07333;UniRef90_P07333;UniRef50_P07333	link	Plasma membrane	Cytoskeleton;Cytosol;Endoplasmic Reticulum;Endosome;Extracellular space;Golgi apparatus;Lysosome;Mitochondrion;Nucleus;Peroxisome	CAB008970;HPA012323	DB00619;DB01268	1436
GP1BA_HUMAN	P07359	Platelet glycoprotein Ib alpha chain	GP1BA	surface	machine learning		652	1	1	SP:1-16;NC:17-530;TM:531-555;CY:556-652	uniprot		0.8563	1	ENSG00000185245	ENSP00000329380;ENSP00000484439	CD42b	Miscellaneous	Other;LRRC	37;175;362;398	4	37;175;362;398	308;316;320;321;328;331;333;336;340;341;345;348;349;353;354;378;379;380;383;385;387;388;389;401;405;407;409;410;414;415;420							Membrane (Single-pass type I membrane protein)	3D-structure;Bernard Soulier syndrome;Blood coagulation;Cell adhesion;Complete proteome;Direct protein sequencing;Disease mutation;Disulfide bond;Glycoprotein;Hemostasis;Leucine-rich repeat;Membrane;Phosphoprotein;Polymorphism;Reference proteome;Repeat;Signal;Sulfation;Transmembrane;Transmembrane helix;von Willebrand disease	UniRef100_P07359;UniRef90_P07359;UniRef50_P07359	link		Cytoskeleton;Cytosol;Endoplasmic Reticulum;Endosome;Extracellular space;Golgi apparatus;Lysosome;Mitochondrion;Nucleus;Peroxisome	CAB002496;HPA013316		2811
ACHG_HUMAN	P07510	Acetylcholine receptor subunit gamma	CHRNG	surface	pos. trainingset		517	4	1	SP:1-22;NC:23-241;TM:242-264;CY:265-273;TM:274-292;NC:293-307;TM:308-331;CY:332-474;TM:475-497;NC:498-517	uniprot	surface	0.88	1	ENSG00000196811	ENSP00000374145		Transporters	Channels;Ligand_gated_ion_channels;cys-loop	52;163;328;376	2									Cell junction, synapse, postsynaptic cell membrane (Multi-pass membrane protein);Cell membrane (Multi-pass membrane protein)	Alternative splicing;Cell junction;Cell membrane;Complete proteome;Disease mutation;Disulfide bond;Glycoprotein;Ion channel;Ion transport;Ligand-gated ion channel;Membrane;Polymorphism;Postsynaptic cell membrane;Receptor;Reference proteome;Signal;Synapse;Transmembrane;Transmembrane helix;Transport	UniRef100_P07510;UniRef90_P07510;UniRef50_Q07001-2	link	Plasma membrane	Cytoskeleton;Cytosol;Endoplasmic Reticulum;Endosome;Extracellular space;Golgi apparatus;Lysosome;Mitochondrion;Nucleus;Peroxisome	no	DB00674	1146
ADRB2_HUMAN	P07550	Beta-2 adrenergic receptor	ADRB2	surface	machine learning		413	7	0	NC:1-31;TM:32-58;CY:59-69;TM:70-96;NC:97-107;TM:108-129;CY:130-149;TM:150-170;NC:171-197;TM:198-220;CY:221-273;TM:274-295;NC:296-306;TM:307-327;CY:328-413	uniprot		0.9441	1	ENSG00000169252	ENSP00000305372		Receptors	GPCR;Rhodopsin	6;15;187;244;405;409	3	187	356							Cell membrane (Multi-pass membrane protein)	3D-structure;Cell membrane;Complete proteome;Disulfide bond;G-protein coupled receptor;Glycoprotein;Hydroxylation;Lipoprotein;Membrane;Palmitate;Phosphoprotein;Polymorphism;Receptor;Reference proteome;Transducer;Transmembrane;Transmembrane helix;Ubl conjugation	UniRef100_P07550;UniRef90_P07550;UniRef50_P07550	link	Plasma membrane	Cytoskeleton;Cytosol;Endoplasmic Reticulum;Extracellular space;Golgi apparatus;Mitochondrion;Peroxisome	HPA003431	DB00195;DB00221;DB00248;DB00264;DB00335;DB00368;DB00370;DB00373;DB00397;DB00449;DB00489;DB00521;DB00571;DB00598;DB00612;DB00668;DB00816;DB00841;DB00852;DB00866;DB00867;DB00871;DB00925;DB00938;DB00960;DB00983;DB01001;DB01064;DB01102;DB01136;DB01151;DB01193;DB01203;DB01210;DB01214;DB01274;DB01288;DB01291;DB01295;DB01359;DB01363;DB01366;DB01407;DB01408;DB01580;DB04861;DB05039;DB06216;DB06262;DB08807…	154
UROM_HUMAN	P07911	Uromodulin	UMOD	surface	GPI (UniProt)		640	0	1	SP:1-24;NC:25-640	uniprot		0.7605	1 (nonTM)	ENSG00000169344	ENSP00000306279;ENSP00000460548		Unclassified	Unclassified	38;76;80;232;275;322;396;513	8	38;76;80;232;275;322;396;513								Apical cell membrane (Lipid- anchor, GPI-anchor);Basolateral cell membrane (Lipid-anchor, GPI- anchor);Cell projection, cilium membrane;Secreted	Alternative splicing;Cell membrane;Cell projection;Ciliopathy;Cilium;Complete proteome;Direct protein sequencing;Disease mutation;Disulfide bond;EGF-like domain;Glycoprotein;GPI-anchor;Lipoprotein;Membrane;Nephronophthisis;Polymorphism;Reference proteome;Repeat;Secreted;Signal	UniRef100_P07911;UniRef90_P07911;UniRef50_P07911	link	Cytoskeleton;Extracellular space;Plasma membrane	Cytosol;Endoplasmic Reticulum;Endosome;Golgi apparatus;Lysosome;Mitochondrion;Nucleus;Peroxisome	CAB009446;HPA043420;HPA054721		7369
RET_HUMAN	P07949	Proto-oncogene tyrosine-protein kinase receptor Ret	RET	surface	pos. trainingset		1114	1	1	SP:1-28;NC:29-636;TM:637-660;CY:661-1114	uniprot - CSPA confirmed	surface	0.983	1	ENSG00000165731	ENSP00000347942		Receptors	Kinase;Other	98;151;199;336;343;361;367;377;394;448;468;554;763;834;975;1092	12	98;151;199;336;343;361;367;377;394;448;468;554;763;834;975;1092	670;671;686;689;696;699;836;837;1024;1073		1 - high confidence	1	VEHWPN[115]ETSVQAN[115]GSFVR	336;343	P07949	Cell membrane (Single-pass type I membrane protein);Endosome membrane (Single-pass type I membrane protein)	3D-structure;Alternative splicing;ATP-binding;Cell adhesion;Cell membrane;Chromosomal rearrangement;Complete proteome;Disease mutation;Disulfide bond;Endosome;Glycoprotein;Hirschsprung disease;Kinase;Membrane;Nucleotide-binding;Phosphoprotein;Polymorphism;Proto-oncogene;Reference proteome;Signal;Transferase;Transmembrane;Transmembrane helix;Tyrosine-protein kinase	UniRef100_P07949;UniRef90_P07949;UniRef50_P07949	link	Endosome;Plasma membrane	Cytoskeleton;Cytosol;Endoplasmic Reticulum;Extracellular space;Golgi apparatus;Lysosome;Mitochondrion;Nucleus;Peroxisome	CAB002581;HPA008356;CAB018342	DB00398;DB08875;DB08896;DB08901	5979
CXB1_HUMAN	P08034	Gap junction beta-1 protein	GJB1	surface	machine learning		283	4	0	CY:1-20;TM:21-40;NC:41-75;TM:76-96;CY:97-130;TM:131-156;NC:157-189;TM:190-214;CY:215-283	uniprot		0.7625	1	ENSG00000169562	ENSP00000354900;ENSP00000363134;ENSP00000363141		Miscellaneous	StructuralAndAdhesion;GapJunction	2	0									Cell junction, gap junction;Cell membrane (Multi-pass membrane protein)	3D-structure;Cell junction;Cell membrane;Charcot-Marie-Tooth disease;Complete proteome;Dejerine-Sottas syndrome;Disease mutation;Gap junction;Membrane;Neurodegeneration;Neuropathy;Phosphoprotein;Reference proteome;Transmembrane;Transmembrane helix	UniRef100_P08034;UniRef90_P08034;UniRef50_P08034	link	Plasma membrane	Cytoskeleton;Cytosol;Endosome;Extracellular space;Golgi apparatus;Lysosome;Mitochondrion;Nucleus;Peroxisome	HPA010663;CAB012994		2705
IGF1R_HUMAN	P08069	Insulin-like growth factor 1 receptor	IGF1R	surface	pos. trainingset		1367	1	1	SP:1-30;NC:31-932;TM:933-958;CY:959-1367	uniprot - CSPA confirmed	surface	0.9791	1	ENSG00000140443	ENSP00000268035	CD221	Receptors	Kinase;InsR	51;102;135;244;314;417;438;534;607;622;640;747;756;764;900;913;963	16	51;102;135;244;438;534;747;756;764;900	684;752;754;758;1310;1311;1312;1313		1 - high confidence	16	LEN[115]CTVIEGYLH;ACTENNECCHPECLGSCSAPDN[115]DTACVACR;ACTENN[115]ECCHPECLGSCSAPDN[115]DTACVACR;SAPDN[115]DTACVACR;LILGEEQLEGN[115]YSFY;TN[115]ASVPSIPLDVLSASN[115]SSSQLIVK;WNPPSLPNGN[115]LSYYIVR;WNPPSLPN[115]GN[115]LSYYIVR;DVMQVAN[115]TTMSSR;VMQVAN[115]TTMSSR;MQVAN[115]TTMSSR;SRN[115]TTAADTYN[115]ITDPEELETEYPFFESR;N[115]TTAADTYN[115]ITDPEELETEYPFFESR;LNPGN[115]YTAR;PGN[115]YTAR;IQATSLSGN[115]GSWTD…	51;244;417;607;622;640;747;756;764;900;913	P08069	Cell membrane (Single-pass type I membrane protein)	3D-structure;ATP-binding;Cell membrane;Cleavage on pair of basic residues;Complete proteome;Direct protein sequencing;Disease mutation;Disulfide bond;Glycoprotein;Isopeptide bond;Kinase;Membrane;Nucleotide-binding;Phosphoprotein;Polymorphism;Receptor;Reference proteome;Repeat;Signal;Transferase;Transmembrane;Transmembrane helix;Tyrosine-protein kinase;Ubl conjugation	UniRef100_P08069;UniRef90_P08069;UniRef50_P08069	link		Cytoskeleton;Cytosol;Endoplasmic Reticulum;Endosome;Extracellular space;Golgi apparatus;Lysosome;Mitochondrion;Nucleus;Peroxisome	CAB010268;HPA045563	DB00030;DB00046;DB00047;DB00071;DB01277	3480
OPSD_HUMAN	P08100	Rhodopsin	RHO	surface	machine learning		348	7	0	NC:1-39;TM:40-62;CY:63-73;TM:74-95;NC:96-114;TM:115-133;CY:134-152;TM:153-173;NC:174-202;TM:203-227;CY:228-252;TM:253-276;NC:277-282;TM:283-308;CY:309-348	uniprot		0.9461	1	ENSG00000163914	ENSP00000296271		Receptors	GPCR;Rhodopsin	2;15;200	3	2;15								Membrane (Multi-pass membrane protein)	Acetylation;Chromophore;Complete proteome;Congenital stationary night blindness;Disease mutation;Disulfide bond;G-protein coupled receptor;Glycoprotein;Lipoprotein;Membrane;Metal-binding;Palmitate;Phosphoprotein;Photoreceptor protein;Polymorphism;Receptor;Reference proteome;Retinal protein;Retinitis pigmentosa;Sensory transduction;Transducer;Transmembrane;Transmembrane helix;Vision;Zinc	UniRef100_P08100;UniRef90_P08100;UniRef50_P08100	link	Golgi apparatus	Cytoskeleton;Cytosol;Endoplasmic Reticulum;Endosome;Extracellular space;Lysosome;Mitochondrion;Nucleus;Peroxisome	no	DB01159	6010
TNR16_HUMAN	P08138	Tumor necrosis factor receptor superfamily member 16	NGFR	surface	machine learning		427	1	1	SP:1-28;NC:29-251;TM:252-272;CY:273-427	uniprot		0.8743	1	ENSG00000064300	ENSP00000172229	CD271	Receptors	Other_receptors;TNFNGF	60;291;352	1	60;291;352								Membrane (Single-pass type I membrane protein)	3D-structure;Alternative splicing;Apoptosis;Biological rhythms;Complete proteome;Developmental protein;Differentiation;Disulfide bond;Glycoprotein;Membrane;Neurogenesis;Phosphoprotein;Polymorphism;Receptor;Reference proteome;Repeat;Signal;Transmembrane;Transmembrane helix	UniRef100_P08138;UniRef90_P07174;UniRef50_P07174	link		Cytoskeleton;Endoplasmic Reticulum;Golgi apparatus;Lysosome;Mitochondrion;Peroxisome	CAB000143;CAB001995;HPA004765		4804
ACM2_HUMAN	P08172	Muscarinic acetylcholine receptor M2	CHRM2	surface	pos. trainingset		466	7	0	NC:1-22;TM:23-48;CY:49-59;TM:60-83;NC:84-97;TM:98-119;CY:120-139;TM:140-165;NC:166-184;TM:185-209;CY:210-387;TM:388-409;NC:410-423;TM:424-443;CY:444-466	uniprot	surface	0.9144	1	ENSG00000181072	ENSP00000319984;ENSP00000384401;ENSP00000399745;ENSP00000415386		Receptors	GPCR;Rhodopsin	2;3;6;9;108;284;341;432;444	4	3;341;432;444								Cell junction, synapse, postsynaptic cell membrane (Multi-pass membrane protein);Cell membrane (Multi-pass membrane protein)	3D-structure;Cell junction;Cell membrane;Complete proteome;Disulfide bond;G-protein coupled receptor;Glycoprotein;Membrane;Phosphoprotein;Postsynaptic cell membrane;Receptor;Reference proteome;Synapse;Transducer;Transmembrane;Transmembrane helix	UniRef100_P08172;UniRef90_P08172;UniRef50_P08172	link	Plasma membrane	Cytoskeleton;Cytosol;Endoplasmic Reticulum;Endosome;Extracellular space;Golgi apparatus;Lysosome;Mitochondrion;Nucleus;Peroxisome	CAB022338;HPA029795	DB00202;DB00246;DB00280;DB00321;DB00332;DB00334;DB00340;DB00363;DB00376;DB00383;DB00387;DB00392;DB00408;DB00411;DB00420;DB00424;DB00434;DB00458;DB00462;DB00483;DB00496;DB00508;DB00517;DB00540;DB00572;DB00622;DB00715;DB00725;DB00728;DB00747;DB00777;DB00785;DB00804;DB00809;DB00835;DB00907;DB00934;DB00986;DB01019;DB01036;DB01062;DB01069;DB01085;DB01135;DB01142;DB01148;DB01151;DB01224;DB01226;DB01231…	1129
ACM4_HUMAN	P08173	Muscarinic acetylcholine receptor M4	CHRM4	surface	pos. trainingset		479	7	0	NC:1-31;TM:32-57;CY:58-68;TM:69-93;NC:94-106;TM:107-128;CY:129-148;TM:149-174;NC:175-193;TM:194-218;CY:219-397;TM:398-417;NC:418-436;TM:437-456;CY:457-479	uniprot		0.9681	1	ENSG00000180720	ENSP00000409378		Receptors	GPCR;Rhodopsin	3;8;13;117;294;445;457	3	3;445;457								Cell junction, synapse, postsynaptic cell membrane (Multi-pass membrane protein);Cell membrane (Multi-pass membrane protein)	Cell junction;Cell membrane;Complete proteome;Disulfide bond;G-protein coupled receptor;Glycoprotein;Membrane;Phosphoprotein;Postsynaptic cell membrane;Receptor;Reference proteome;Synapse;Transducer;Transmembrane;Transmembrane helix	UniRef100_P08173;UniRef90_P08485;UniRef50_P08172	link	Plasma membrane	Cytosol;Endoplasmic Reticulum;Endosome;Extracellular space;Golgi apparatus;Lysosome;Mitochondrion;Nucleus;Peroxisome	CAB022444	DB00246;DB00321;DB00334;DB00340;DB00363;DB00376;DB00387;DB00408;DB00420;DB00424;DB00458;DB00496;DB00540;DB00572;DB00622;DB00715;DB00725;DB00747;DB00777;DB00785;DB00809;DB00835;DB00934;DB01036;DB01069;DB01142;DB01151;DB01224;DB01238;DB01239;DB01403;DB01591;DB01625;DB06702;DB08897;DB00454;DB00543;DB00568;DB00726;DB01221	1132
DAF_HUMAN	P08174	Complement decay-accelerating factor	CD55	surface	GPI (UniProt)		381	0	1	SP:1-34;NC:35-381	uniprot - CSPA based sp-noncyt - CSPA confirmed		0.5988	2 (nonTM)	ENSG00000196352	ENSP00000356031	CD55			95	1	95		33;87;151;213;276	1 - high confidence	3	GSQWSDIEEFCN[115]R;GSQWSDIEEFCN[115]RSCEVPTR;SDIEEFCN[115]R	95	P08174	Cell membrane (Single-pass type I membrane protein);Cell membrane (Lipid-anchor, GPI- anchor);Secreted;Secreted;Secreted;Cell membrane (Lipid-anchor, GPI-anchor);Cell membrane (Lipid-anchor, GPI-anchor)	3D-structure;Alternative splicing;Blood group antigen;Cell membrane;Complement pathway;Complete proteome;Direct protein sequencing;Disulfide bond;Glycoprotein;GPI-anchor;Host cell receptor for virus entry;Immunity;Innate immunity;Lipoprotein;Membrane;Polymorphism;Receptor;Reference proteome;Repeat;Secreted;Signal;Sushi	UniRef100_P08174;UniRef90_P08174;UniRef50_P08174	link			HPA002190;CAB010454;HPA024386	DB00446	1604
MDR1_HUMAN	P08183	Multidrug resistance protein 1	ABCB1	surface	pos. trainingset		1280	12	0	CY:1-48;TM:49-72;NC:73-114;TM:115-139;CY:140-189;TM:190-208;NC:209-213;TM:214-235;CY:236-292;TM:293-316;NC:317-327;TM:328-346;CY:347-707;TM:708-733;NC:734-753;TM:754-777;CY:778-832;TM:833-853;NC:854-858;TM:859-879;CY:880-936;TM:937-955;NC:956-973;TM:974-995;CY:996-1280	uniprot - CSPA confirmed	surface	0.7906	1	ENSG00000085563	ENSP00000265724;ENSP00000478255	CD243	Transporters	Active_transporters;ABCB	21;91;94;99;296;494;656;704;809;1034	3	21;91;94;99;296;494;656;704;809;1034			1 - high confidence	4	AGNLEDLMSN[115]ITN[115]R;GNLEDLMSN[115]ITN[115]R;SDIN[115]DTGFFMNL;SDIN[115]DTGFFMNLEEDMTR	91;94;99	P08183	Cell membrane (Multi-pass membrane protein)	Alternative splicing;ATP-binding;Cell membrane;Complete proteome;Glycoprotein;Hydrolase;Membrane;Nucleotide-binding;Phosphoprotein;Polymorphism;Reference proteome;Repeat;Transmembrane;Transmembrane helix;Transport	UniRef100_P08183;UniRef90_P08183;UniRef50_P08183	link	Plasma membrane	Cytoskeleton;Cytosol;Endoplasmic Reticulum;Endosome;Extracellular space;Lysosome;Mitochondrion;Nucleus;Peroxisome	CAB001716;HPA002199	DB00171;DB00778;DB04877	5243
4F2_HUMAN	P08195	4F2 cell-surface antigen heavy chain	SLC3A2	surface	pos. trainingset		630	1	0	CY:1-183;TM:184-205;NC:206-630	uniprot - CSPA confirmed	surface	0.694	2	ENSG00000168003	ENSP00000367122	CD98	Transporters	SLC;Other;SLC3	365;381;424;506	4	365;381;424;506		190;430	1 - high confidence	59	RDIENLKDASSFLAEWQN[115]ITK;DIENLKDASSFLAEWQN[115]ITK;DIENLKDASSFLAEWQN[115]ITKGFSEDR;DIEN[115]LKDASSFLAEWQN[115]ITK;LKDASSFLAEWQN[115]ITK;KDASSFLAEWQN[115]ITK;DASSFLAEWQN[115]IT;DASSFLAEWQN[115]ITK;DASSFLAEWQN[115]ITKG;DASSFLAEWQN[115]ITKGFSEDR;ASSFLAEWQN[115]ITK;SSFLAEWQN[115]ITK;SFLAEWQN[115]ITK;FLAEWQN[115]ITK;LAEWQN[115]ITK;AEWQN[115]ITK;LLIAGTN[115]SSDLQ;LLIAGTN[115]SSDLQQ;LLIAGTN[115]SSDLQQ…	365;381;424;506	P08195	Apical cell membrane (Single-pass type II membrane protein);Melanosome	3D-structure;Acetylation;Alternative splicing;Amino-acid transport;Cell membrane;Complete proteome;Direct protein sequencing;Disulfide bond;Glycoprotein;Isopeptide bond;Membrane;Phosphoprotein;Reference proteome;Signal-anchor;Transmembrane;Transmembrane helix;Transport;Ubl conjugation	UniRef100_P08195;UniRef90_P08195;UniRef50_P08195	link			CAB010455;HPA017980		6520
SYPH_HUMAN	P08247	Synaptophysin	SYP	surface	machine learning		313	4	0	CY:1-27;TM:28-48;NC:49-105;TM:106-128;CY:129-139;TM:140-161;NC:162-202;TM:203-223;CY:224-313	uniprot		0.5968	2	ENSG00000102003	ENSP00000263233;ENSP00000418169		Miscellaneous	Other;Synaptophysin	59;202	2									Cell junction, synapse, synaptosome;Cytoplasmic vesicle, secretory vesicle, synaptic vesicle membrane (Multi-pass membrane protein)	Alternative splicing;Calcium;Cell junction;Complete proteome;Cytoplasmic vesicle;Disease mutation;Glycoprotein;Membrane;Mental retardation;Phosphoprotein;Polymorphism;Reference proteome;Repeat;Synapse;Synaptosome;Transmembrane;Transmembrane helix;Ubl conjugation	UniRef100_P08247;UniRef90_P07825;UniRef50_P07825	link		Cytoskeleton;Cytosol;Endoplasmic Reticulum;Endosome;Extracellular space;Golgi apparatus;Lysosome;Mitochondrion;Nucleus;Peroxisome;Plasma membrane	CAB000076;HPA002858;CAB055505		6855
NEP_HUMAN	P08473	Neprilysin	MME	surface	pos. trainingset		750	1	0	CY:1-28;TM:29-50;NC:51-750	uniprot - CSPA confirmed	surface	0.6057	2	ENSG00000196549	ENSP00000353679;ENSP00000418525;ENSP00000419653;ENSP00000420389;ENSP00000417079;ENSP00000478173	CD10	Enzymes	3.4.24	145;285;311;325;335;628	6	285;325			1 - high confidence	10	SCIN[115]ESAIDSR;SCIN[115]ESAIDSRGGEPLLK;IN[115]ESAIDSR;VMELEKEIAN[115]ATAKPEDR;VMELEKEIAN[115]ATAKPEDRNDPMLLYNK;EIAN[115]ATAKPEDR;EIAN[115]ATAKPEDRNDPMLLYNK;IAN[115]ATAKPEDR;AN[115]ATAKPEDR;N[115]ATAKPEDR	145;285	P08473	Cell membrane (Single-pass type II membrane protein)	3D-structure;Cell membrane;Complete proteome;Disulfide bond;Glycoprotein;Hydrolase;Lipoprotein;Membrane;Metal-binding;Metalloprotease;Myristate;Protease;Reference proteome;Signal-anchor;Transmembrane;Transmembrane helix;Zinc	UniRef100_P08473;UniRef90_P08473;UniRef50_P08473	link	Plasma membrane	Cytoskeleton;Cytosol;Endoplasmic Reticulum;Endosome;Extracellular space;Golgi apparatus;Lysosome;Mitochondrion;Nucleus;Peroxisome	CAB000013	DB00616	4311
ITA2B_HUMAN	P08514	Integrin alpha-IIb	ITGA2B	surface	machine learning		1039	1	1	SP:1-31;NC:32-996;TM:997-1019;CY:1020-1039	uniprot - CSPA confirmed		0.8244	1	ENSG00000005961	ENSP00000262407	CD41	Receptors	Other_receptors;Integrin	46;280;601;711;962	5	46;109;145;180;189;280;474;498;528;601;660;670;711;722;761;784;802;819;820;826;864;962;1027	248;249;251;253;876;878;901	141	1 - high confidence	1	LICNQKKEN[115]ETRVVLCELGNPMK	711	P08514	Membrane (Single-pass type I membrane protein)	3D-structure;Alternative splicing;Calcium;Cell adhesion;Cleavage on pair of basic residues;Complete proteome;Direct protein sequencing;Disease mutation;Disulfide bond;Glycoprotein;Integrin;Membrane;Metal-binding;Polymorphism;Pyrrolidone carboxylic acid;Receptor;Reference proteome;Repeat;Signal;Transmembrane;Transmembrane helix	UniRef100_P08514;UniRef90_P08514;UniRef50_P08514	link		Cytoskeleton;Cytosol;Endoplasmic Reticulum;Endosome;Extracellular space;Golgi apparatus;Lysosome;Mitochondrion;Nucleus;Peroxisome	CAB018611;HPA031168;HPA031169;HPA031170;HPA031171	DB00054;DB00775	3674
CD14_HUMAN	P08571	Monocyte differentiation antigen CD14	CD14	surface	GPI (UniProt)		375	0	1	SP:1-19;NC:20-375	uniprot - CSPA based sp-noncyt - CSPA confirmed		0.7585	1 (nonTM)	ENSG00000170458	ENSP00000304236;ENSP00000385519	CD14			37;151;282;323	4	37;151;266;282;323		45;154;160;167;274	1 - high confidence	3	ALNSLN[115]LSFAGLEQVPK;SLN[115]LSFAGLEQVPK;APQPDELPEVDN[115]LTLDGNPF	282;323	P08571	Cell membrane (Lipid-anchor, GPI-anchor)	3D-structure;Cell membrane;Complete proteome;Direct protein sequencing;Disulfide bond;Glycoprotein;GPI-anchor;Immunity;Inflammatory response;Innate immunity;Leucine-rich repeat;Lipoprotein;Membrane;Polymorphism;Reference proteome;Repeat;Signal	UniRef100_P08571;UniRef90_P08571;UniRef50_P08571	link	Plasma membrane	Cytoskeleton;Cytosol;Endoplasmic Reticulum;Endosome;Golgi apparatus;Lysosome;Mitochondrion;Nucleus;Peroxisome	HPA001887;HPA002127		929
PTPRC_HUMAN	P08575	Receptor-type tyrosine-protein phosphatase C	PTPRC	surface	machine learning		1304	1	1	SP:1-23;NC:24-575;TM:576-597;CY:598-1304	uniprot		0.978	1	ENSG00000081237;ENSG00000262418	ENSP00000356346;ENSP00000461074;ENSP00000458322;ENSP00000471843	CD45	Receptors	Other_receptors;ReceptorTypePhosphatases	78;90;95;184;190;197;232;260;270;276;335;378;419;468;488;529;707;919;966;1017;1122;1150	16	78;90;95;135;184;190;197;232;260;270;276;335;378;419;468;488;529;707;919;966;1017;1122;1150								Membrane (Single-pass type I membrane protein);Membrane raft	3D-structure;Alternative splicing;Complete proteome;Disease mutation;Glycoprotein;Hydrolase;Membrane;Phosphoprotein;Polymorphism;Protein phosphatase;Reference proteome;Repeat;SCID;Signal;Transmembrane;Transmembrane helix	UniRef100_P08575;UniRef90_P08575;UniRef50_P06800	link	Plasma membrane	Cytoskeleton;Cytosol;Endoplasmic Reticulum;Endosome;Extracellular space;Golgi apparatus;Lysosome;Mitochondrion;Nucleus;Peroxisome	CAB000052;HPA000440;CAB002800;CAB056154;CAB068221		5788
MET_HUMAN	P08581	Hepatocyte growth factor receptor	MET	surface	machine learning		1390	1	1	SP:1-24;NC:25-932;TM:933-955;CY:956-1390	uniprot - CSPA confirmed		0.988	1	ENSG00000105976	ENSP00000380860		Receptors	Kinase;Other	45;106;149;202;399;405;607;635;785;879;930;998;1014;1018;1171;1239;1353	11	45;106;149;202;399;405;607;635;785;879;930;998;1014;1018;1171;1175;1239;1353	103;851;988;990;992;993;997;1016;1029;1032;1036;1037;1040;1043;1044;1367;1370;1371;1381		1 - high confidence	13	YQLPN[115]FTAETPIQNVILH;YQLPN[115]FTAETPIQNVILHEH;YQLPN[115]FTAETPIQNVILHEHH;YQLPN[115]FTAETPIQNVILHEHHIF;AN[115]LSGGVWK;HVFPHN[115]HTADIQSEVH;FVGNTIN[115]SSYFPDHPLHSISVR;VGNTIN[115]SSYFPDHPLHSISVR;TIN[115]SSYFPDHPLHSISVR;CLQHFYGPNHEHCFN[115]R;VLLGN[115]ESCTLTLSESTMNTLK;HFN[115]MSIIISNGHGTTQY;N[115]FTVACQHR	45;106;149;202;399;607;635;785	P08581	Membrane (Single-pass type I membrane protein);Secreted	3D-structure;Alternative splicing;ATP-binding;Chromosomal rearrangement;Complete proteome;Disease mutation;Disulfide bond;Glycoprotein;Kinase;Membrane;Nucleotide-binding;Phosphoprotein;Polymorphism;Proto-oncogene;Receptor;Reference proteome;Repeat;Secreted;Signal;Transferase;Transmembrane;Transmembrane helix;Tyrosine-protein kinase;Ubl conjugation	UniRef100_P08581;UniRef90_P08581;UniRef50_P08581	link			CAB005282;CAB018577;HPA055607	DB08865;DB08875	4233
TRFM_HUMAN	P08582	Melanotransferrin	MFI2	surface	GPI (UniProt)		738	0	1	SP:1-19;NC:20-738	uniprot - CSPA based sp-noncyt - CSPA confirmed		0.6747	2 (nonTM)	ENSG00000163975	ENSP00000296350	CD228			38;135;515	3	38;135;515			1 - high confidence	8	WCATSDPEQHKCGN[115]MSEAFR;CGN[115]MSEAFR;DCDVLTAVSEFFN[115]ASCVPVNNPK;TAVSEFFN[115]ASCVPVNNPK;VSEFFN[115]ASCVPVNNPK;SEFFN[115]ASCVPVNNPK;FN[115]ASCVPVNNPK;N[115]ASCVPVNNPK	38;515	P08582	Cell membrane (Lipid-anchor, GPI- anchor)	Alternative splicing;Cell membrane;Complete proteome;Direct protein sequencing;Disulfide bond;Glycoprotein;GPI-anchor;Ion transport;Iron;Iron transport;Lipoprotein;Membrane;Metal-binding;Polymorphism;Reference proteome;Repeat;Signal;Transport;Zinc	UniRef100_P08582;UniRef90_P08582;UniRef50_P08582	link	Plasma membrane	Cytoskeleton;Cytosol;Endoplasmic Reticulum;Endosome;Golgi apparatus;Lysosome;Mitochondrion;Nucleus;Peroxisome	HPA004880		4241
ADRB1_HUMAN	P08588	Beta-1 adrenergic receptor	ADRB1	surface	machine learning		477	7	0	NC:1-59;TM:60-83;CY:84-94;TM:95-121;NC:122-132;TM:133-154;CY:155-174;TM:175-198;NC:199-223;TM:224-247;CY:248-323;TM:324-346;NC:347-357;TM:358-378;CY:379-477	uniprot		0.9401	1	ENSG00000043591	ENSP00000358301		Receptors	GPCR;Rhodopsin	15	1		11;274;276;278;412;423	121						Cell membrane (Multi-pass membrane protein);Early endosome	3D-structure;Cell membrane;Complete proteome;Disulfide bond;Endosome;G-protein coupled receptor;Glycoprotein;Lipoprotein;Membrane;Palmitate;Phosphoprotein;Polymorphism;Receptor;Reference proteome;Transducer;Transmembrane;Transmembrane helix	UniRef100_P08588;UniRef90_P08588;UniRef50_P08588	link	Plasma membrane	Cytoskeleton;Extracellular space	HPA067972	DB00187;DB00195;DB00221;DB00248;DB00264;DB00335;DB00368;DB00370;DB00373;DB00397;DB00408;DB00489;DB00521;DB00571;DB00598;DB00612;DB00668;DB00841;DB00852;DB00866;DB00960;DB01001;DB01064;DB01102;DB01118;DB01136;DB01151;DB01193;DB01203;DB01210;DB01214;DB01288;DB01291;DB01295;DB01297;DB01359;DB01363;DB01407;DB01580;DB04855;DB04861;DB06216;DB06262;DB08807;DB08808;DB00182;DB00217;DB00321;DB00334;DB00540…	153
FCG3A_HUMAN	P08637	Low affinity immunoglobulin gamma Fc region receptor III-A	FCGR3A	surface	machine learning		254	1	1	SP:1-20;NC:21-206;TM:207-228;CY:229-254	uniprot		0.7884	1	ENSG00000203747	ENSP00000356944;ENSP00000416607;ENSP00000392047	CD16a	Receptors	IG;FcR	56;63;92;180;187	5	56;63;92;180;187	201	2;34;60;108;116;131;240;247						Cell membrane (Single-pass type I membrane protein);Secreted	3D-structure;Cell membrane;Complete proteome;Disulfide bond;Glycoprotein;IgG-binding protein;Immunoglobulin domain;Membrane;Polymorphism;Receptor;Reference proteome;Repeat;Secreted;Signal;Transmembrane;Transmembrane helix	UniRef100_P08637;UniRef90_P08637;UniRef50_P08637	link			CAB032435;HPA055431	DB00002;DB00005;DB00028;DB00051;DB00054;DB00056;DB00072;DB00073;DB00074;DB00075;DB00078;DB00081;DB00087;DB00092;DB00095;DB00108;DB00110;DB00111;DB00112	2214
ITA5_HUMAN	P08648	Integrin alpha-5	ITGA5	surface	machine learning		1049	1	1	SP:1-41;NC:42-997;TM:998-1021;CY:1022-1049	uniprot - CSPA confirmed		0.9062	1	ENSG00000161638	ENSP00000293379	CD49e	Receptors	Other_receptors;Integrin	84;182;297;307;316;524;530;593;609;675;712;724;773;868	14	84;182;297;307;316;524;530;593;609;675;712;724;771;773;868;872	5;124;126;127;128;450;620;898;900;901;903		1 - high confidence	46	AN[115]TSQPGVLQGGAVYLCPWGASPTQCTPIEFDSK;TEKEPLSDPVGTCYLSTDN[115]FTR;EPLSDPVGTCYLSTDN[115]FTR;PLSDPVGTCYLSTDN[115]FTR;LSDPVGTCYLSTDN[115]FTR;SDPVGTCYLSTDN[115]FTR;PVGTCYLSTDN[115]FTR;TCYLSTDN[115]FTR;LSTDN[115]FTR;GN[115]LTYGYVTILN[115]GSDIR;N[115]LTYGYVTILN[115]GSDIR;GYVTILN[115]GSDIR;YVTILN[115]GSDIR;VTILN[115]GSDIR;TILN[115]GSDIR;ILN[115]GSDIR;SLYN[115]FSGEQM;SLYN[115]FSGEQMASYFGY;IYLRN[115]ESE…	84;182;297;307;316;593;609;675;712;724;773;868	P08648	Membrane (Single-pass type I membrane protein)	3D-structure;Calcium;Cell adhesion;Cleavage on pair of basic residues;Complete proteome;Direct protein sequencing;Disulfide bond;Glycoprotein;Host-virus interaction;Integrin;Membrane;Metal-binding;Polymorphism;Receptor;Reference proteome;Repeat;Signal;Transmembrane;Transmembrane helix	UniRef100_P08648;UniRef90_P08648;UniRef50_P08648	link		Cytoskeleton;Cytosol;Endoplasmic Reticulum;Endosome;Extracellular space;Golgi apparatus;Lysosome;Mitochondrion;Nucleus;Peroxisome	HPA002642;CAB009008		3678
STS_HUMAN	P08842	Steryl-sulfatase	STS	surface	machine learning		583	2	1	SP:1-23;NC:24-185;TM:186-207;CY:208-214;TM:215-237;NC:238-583	uniprot - CSPA confirmed		0.7066	2	ENSG00000101846	ENSP00000217961		Enzymes	3.1.6	47;259;333;459	4	47;259;333;459		555	1 - high confidence	1	LAN[115]DTLIYFTSDQGAHVEEVSSK	333	P08842	Endoplasmic reticulum membrane (Multi-pass membrane protein)	3D-structure;Calcium;Complete proteome;Direct protein sequencing;Disease mutation;Disulfide bond;Endoplasmic reticulum;Glycoprotein;Hydrolase;Ichthyosis;Lipid metabolism;Membrane;Metal-binding;Pregnancy;Reference proteome;Signal;Steroid metabolism;Transmembrane;Transmembrane helix	UniRef100_P08842;UniRef90_P08842;UniRef50_P08842	link	Endoplasmic Reticulum	Cytoskeleton;Cytosol;Extracellular space;Mitochondrion;Peroxisome	HPA002904		412
IL6RA_HUMAN	P08887	Interleukin-6 receptor subunit alpha	IL6R	surface	pos. trainingset		468	1	1	SP:1-19;NC:20-364;TM:365-388;CY:389-468	uniprot	surface	0.8713	1	ENSG00000160712	ENSP00000357470	CD126	Receptors	IG;Type1;CytokineR	55;93;221;245;350;441	5	55;93;221;245;350;441	318;320;328;329;336;348;352;353;403;436;443;444	303						Basolateral cell membrane (Single-pass type I membrane protein);Secreted	3D-structure;Alternative splicing;Cell membrane;Complete proteome;Direct protein sequencing;Disulfide bond;Glycoprotein;Immunoglobulin domain;Membrane;Polymorphism;Receptor;Reference proteome;Repeat;Secreted;Signal;Transmembrane;Transmembrane helix	UniRef100_P08887;UniRef90_P08887;UniRef50_P08887	link	Extracellular space;Plasma membrane	Cytoskeleton;Cytosol;Endoplasmic Reticulum;Endosome;Golgi apparatus;Lysosome;Mitochondrion;Nucleus;Peroxisome	no	DB06273	3570
5HT1A_HUMAN	P08908	5-hydroxytryptamine receptor 1A	HTR1A	surface	pos. trainingset		422	7	0	NC:1-37;TM:38-63;CY:64-72;TM:73-99;NC:100-110;TM:111-132;CY:133-152;TM:153-175;NC:176-194;TM:195-218;CY:219-345;TM:346-368;NC:369-379;TM:380-403;CY:404-422	uniprot	surface	0.9742	1	ENSG00000178394	ENSP00000316244		Receptors	GPCR;Rhodopsin	10;11;24	3	10;11;24								Cell membrane (Multi-pass membrane protein)	Behavior;Cell membrane;Complete proteome;Disulfide bond;G-protein coupled receptor;Glycoprotein;Isopeptide bond;Membrane;Polymorphism;Receptor;Reference proteome;Transducer;Transmembrane;Transmembrane helix;Ubl conjugation	UniRef100_P08908;UniRef90_P08908;UniRef50_P08908	link	Plasma membrane	Cytoskeleton;Cytosol;Endoplasmic Reticulum;Endosome;Extracellular space;Golgi apparatus;Lysosome;Mitochondrion;Nucleus;Peroxisome	HPA018073	DB00216;DB00246;DB00247;DB00248;DB00268;DB00315;DB00321;DB00334;DB00363;DB00408;DB00413;DB00458;DB00477;DB00490;DB00540;DB00543;DB00571;DB00589;DB00656;DB00669;DB00696;DB00714;DB00726;DB00734;DB00866;DB00904;DB00952;DB00960;DB00988;DB01142;DB01149;DB01151;DB01186;DB01200;DB01224;DB01238;DB01267;DB01359;DB01392;DB01614;DB01616;DB01618;DB01621;DB01622;DB04946;DB05271;DB06148;DB06216;DB06684;DB08807…	3350
ACM5_HUMAN	P08912	Muscarinic acetylcholine receptor M5	CHRM5	surface	machine learning		532	7	0	NC:1-29;TM:30-55;CY:56-66;TM:67-91;NC:92-104;TM:105-126;CY:127-146;TM:147-172;NC:173-191;TM:192-214;CY:215-443;TM:444-466;NC:467-478;TM:479-498;CY:499-532	uniprot		0.9102	1	ENSG00000184984	ENSP00000372750;ENSP00000453745		Receptors	GPCR;Rhodopsin	8;13;115;487;499	2	8;13;487;499								Cell junction, synapse, postsynaptic cell membrane (Multi-pass membrane protein);Cell membrane (Multi-pass membrane protein)	Cell junction;Cell membrane;Complete proteome;Disulfide bond;G-protein coupled receptor;Glycoprotein;Membrane;Phosphoprotein;Postsynaptic cell membrane;Receptor;Reference proteome;Synapse;Transducer;Transmembrane;Transmembrane helix	UniRef100_P08912;UniRef90_P08912;UniRef50_P20309	link			HPA013172	DB00246;DB00321;DB00334;DB00340;DB00363;DB00376;DB00408;DB00420;DB00458;DB00496;DB00540;DB00572;DB00622;DB00715;DB00725;DB00747;DB00777;DB00785;DB00835;DB00934;DB01036;DB01069;DB01142;DB01151;DB01224;DB01238;DB01239;DB01403;DB01591;DB06702;DB08897;DB00454;DB00543;DB00568;DB00726;DB01221	1133
ADA2A_HUMAN	P08913	Alpha-2A adrenergic receptor	ADRA2A	surface	pos. trainingset		450	7	0	NC:1-32;TM:33-58;CY:59-69;TM:70-90;NC:91-107;TM:108-129;CY:130-149;TM:150-170;NC:171-194;TM:195-217;CY:218-371;TM:372-392;NC:393-409;TM:410-429;CY:430-450	uniprot - CSPA confirmed	surface	0.9626	1	ENSG00000150594	ENSP00000280155		Receptors	GPCR;Rhodopsin	10;14;418	2	14	258;271;297;298;299		1 - high confidence	1	LQPDAGN[115]ASWN[115]GTEAPGGGAR	10;14	P08913	Cell membrane (Multi-pass membrane protein)	3D-structure;Cell membrane;Complete proteome;Direct protein sequencing;Disulfide bond;G-protein coupled receptor;Glycoprotein;Lipoprotein;Membrane;Palmitate;Polymorphism;Receptor;Reference proteome;Transducer;Transmembrane;Transmembrane helix	UniRef100_P08913;UniRef90_P08913;UniRef50_P08913	link	Plasma membrane	Cytoskeleton;Extracellular space;Nucleus	no	DB00246;DB00248;DB00268;DB00320;DB00321;DB00334;DB00363;DB00368;DB00370;DB00397;DB00408;DB00413;DB00449;DB00457;DB00484;DB00543;DB00575;DB00589;DB00629;DB00633;DB00656;DB00668;DB00692;DB00696;DB00697;DB00714;DB00726;DB00734;DB00751;DB00797;DB00800;DB00852;DB00865;DB00925;DB00935;DB00964;DB00968;DB01018;DB01136;DB01142;DB01149;DB01186;DB01200;DB01224;DB01238;DB01267;DB01363;DB01392;DB01403;DB01577…	150
ROS1_HUMAN	P08922	Proto-oncogene tyrosine-protein kinase ROS	ROS1	surface	machine learning		2347	1	1	SP:1-27;NC:28-1861;TM:1862-1882;CY:1883-2347	uniprot		0.8463	1	ENSG00000047936	ENSP00000357494		Receptors	Kinase;Other	52;114;123;324;352;396;471;607;628;706;714;732;939;961;1015;1087;1090;1095;1105;1211;1272;1330;1458;1461;1474;1499;1565;1669;1715;1738;1808;2234;2240	31			605						Cell membrane (Single-pass type I membrane protein)	3D-structure;ATP-binding;Cell membrane;Chromosomal rearrangement;Complete proteome;Glycoprotein;Kinase;Membrane;Nucleotide-binding;Phosphoprotein;Polymorphism;Proto-oncogene;Receptor;Reference proteome;Repeat;Signal;Transferase;Transmembrane;Transmembrane helix;Tyrosine-protein kinase	UniRef100_P08922;UniRef90_P08922;UniRef50_P08922	link	Plasma membrane	Cytoskeleton;Cytosol;Endoplasmic Reticulum;Endosome;Extracellular space;Golgi apparatus;Lysosome;Mitochondrion;Nucleus;Peroxisome	HPA049098		6098
CD63_HUMAN	P08962	CD63 antigen	CD63	surface	machine learning		238	4	0	CY:1-11;TM:12-34;NC:35-51;TM:52-73;CY:74-81;TM:82-107;NC:108-203;TM:204-228;CY:229-238	uniprot - CSPA confirmed		0.7904	1	ENSG00000135404	ENSP00000257857;ENSP00000393502;ENSP00000447730;ENSP00000449337	CD63	Miscellaneous	Other;Tetraspanin	130;150;172	3	130;150;172			1 - high confidence	10	QQMENYPKNN[115]HTASILDR;NN[115]HTASILDR;N[115]N[115]HTASILDR;N[115]HTASILDR;CCGAAN[115]YTDWEK;CGAAN[115]YTDWEK;GAAN[115]YTDWEK;NRVPDSCCIN[115]VTVGC;NRVPDSCCIN[115]VTVGCGINFNEK;VPDSCCIN[115]VTVGCGINFNEK	130;150;172	P08962	Cell membrane (Multi-pass membrane protein);Endosome, multivesicular body;Late endosome membrane (Multi-pass membrane protein);Lysosome membrane (Multi-pass membrane protein);Melanosome	Alternative splicing;Cell membrane;Complete proteome;Direct protein sequencing;Endosome;Glycoprotein;Lipoprotein;Lysosome;Membrane;Palmitate;Protein transport;Reference proteome;Transmembrane;Transmembrane helix;Transport	UniRef100_P08962;UniRef90_P08962;UniRef50_P08962	link	Endosome;Lysosome;Plasma membrane	Cytoskeleton;Cytosol;Endoplasmic Reticulum;Extracellular space;Golgi apparatus;Mitochondrion;Nucleus;Peroxisome	HPA010088;CAB026356		967
PKHD1_HUMAN	P08F94	Fibrocystin	PKHD1	surface	machine learning		4074	1	1	SP:1-17;NC:18-3858;TM:3859-3882;CY:3883-4074	uniprot		0.8902	1	ENSG00000170927	ENSP00000360158		Unclassified	Unclassified	54;226;276;357;387;507;520;529;641;711;830;869;967;977;1065;1084;1116;1135;1234;1241;1312;1323;1346;1377;1460;1475;1494;1527;1532;1564;1582;1602;1631;1698;1764;1779;1879;1883;1919;1945;1959;2034;2115;2144;2350;2385;2435;2471;2509;2535;2553;2595;2633;2753;2768;3008;3140;3169;3225;3488;3528;3707;3726;3838	64									Cell projection, cilium;Cytoplasm, cytoskeleton, cilium basal body;Cytoplasm, cytoskeleton, microtubule organizing center, centrosome;Cytoplasm, cytoskeleton, spindle;Membrane (Single-pass type I membrane protein)	Alternative splicing;Cell projection;Ciliopathy;Cilium;Complete proteome;Cytoplasm;Cytoskeleton;Disease mutation;Glycoprotein;Membrane;Polymorphism;Receptor;Reference proteome;Repeat;Signal;Transmembrane;Transmembrane helix	UniRef100_P08F94;UniRef90_P08F94;UniRef50_P08F94	link	Cytoskeleton;Plasma membrane	Cytosol;Endoplasmic Reticulum;Endosome;Extracellular space;Golgi apparatus;Lysosome;Mitochondrion;Nucleus;Peroxisome	HPA031227		5314
P3_HUMAN	P09131	P3 protein	SLC10A3	surface	machine learning		477	8	0	NC:1-225;TM:226-244;CY:245-253;TM:254-277;NC:278-282;TM:283-306;CY:307-320;TM:321-340;NC:341-359;TM:360-379;CY:380-385;TM:386-411;NC:412-416;TM:417-437;CY:438-448;TM:449-470;NC:471-477	phobius		0.6487	2	ENSG00000126903	ENSP00000263512;ENSP00000377212		Transporters	SLC;Other;SLC10	97;119	2									Membrane (Multi-pass membrane protein)	Alternative splicing;Complete proteome;Membrane;Polymorphism;Reference proteome;Symport;Transmembrane;Transmembrane helix;Transport	UniRef100_P09131;UniRef90_P09131;UniRef50_P09131	link		Cytoskeleton;Cytosol;Endoplasmic Reticulum;Endosome;Extracellular space;Golgi apparatus;Lysosome;Mitochondrion;Nucleus;Peroxisome	HPA021656		8273
CD48_HUMAN	P09326	CD48 antigen	CD48	surface	GPI (UniProt)		243	0	1	SP:1-28;NC:29-243	uniprot - CSPA based sp-noncyt - CSPA confirmed		0.7764	1 (nonTM)	ENSG00000117091	ENSP00000357025	CD48	Unclassified	Unclassified	40;44;104;162;189;206	6	40;44;104;162;189;206			1 - high confidence	45	GHLVHMTVVSGSN[115]VTLN[115]ISESLPENYK;HLVHMTVVSGSN[115]VTLNISESLPENYK;HLVHMTVVSGSN[115]VTLN[115]ISESLPENYK;MTVVSGSN[115]VTLN[115]ISESLPENYK;TVVSGSN[115]VTLN[115]ISESLPENYK;VVSGSN[115]VTLN[115]ISESLPENYK;VSGSN[115]VTLN[115]ISESLPENYK;SGSNVTLN[115]ISESLPENYK;SGSN[115]VTLN[115]ISESLPENYK;GSN[115]VTLN[115]ISESLPENYK;SN[115]VTLN[115]ISESLPENYK;TLN[115]ISESLPENYK;LN[115]ISESLPENYK;VQKEDN[115]STY;VQKEDN…	40;44;104;162;189;206	P09326	Cell membrane (Lipid-anchor, GPI-anchor)	3D-structure;Alternative splicing;Cell membrane;Complete proteome;Direct protein sequencing;Disulfide bond;Glycoprotein;GPI-anchor;Immunoglobulin domain;Lipoprotein;Membrane;Polymorphism;Reference proteome;Repeat;Signal	UniRef100_P09326;UniRef90_P09326;UniRef50_P09326	link	Plasma membrane	Cytoskeleton;Cytosol;Endoplasmic Reticulum;Endosome;Extracellular space;Golgi apparatus;Lysosome;Mitochondrion;Nucleus;Peroxisome	CAB002497		962
CD7_HUMAN	P09564	T-cell antigen CD7	CD7	surface	machine learning		240	1	1	SP:1-25;NC:26-178;TM:179-201;CY:202-240	uniprot - CSPA confirmed		0.8922	1	ENSG00000173762	ENSP00000312027	CD7	Unclassified	Unclassified	45;96	2				1 - high confidence	13	AQEVQQSPHCTTVPVGASVN[115]ITCSTSGGLR;EVQQSPHCTTVPVGASVN[115]ITCSTSGGLR;ASVN[115]ITCSTSGGLR;SVN[115]ITCSTSGGLR;VN[115]ITCSTSGGLR;GRIDFSGSQDN[115]LTITMHR;IDFSGSQDN[115]LTI;IDFSGSQDN[115]LTITMH;IDFSGSQDN[115]LTITMHR;DFSGSQDN[115]LTITMHR;FSGSQDN[115]LTITMHR;SGSQDN[115]LTITMHR;GSQDN[115]LTITMHR	45;96	P09564	Membrane (Single-pass type I membrane protein)	Adaptive immunity;Complete proteome;Disulfide bond;Glycoprotein;Immunity;Immunoglobulin domain;Lipoprotein;Membrane;Palmitate;Polymorphism;Receptor;Reference proteome;Repeat;Signal;Transmembrane;Transmembrane helix	UniRef100_P09564;UniRef90_P09564;UniRef50_P09564	link		Cytoskeleton;Cytosol;Endoplasmic Reticulum;Endosome;Extracellular space;Golgi apparatus;Lysosome;Mitochondrion;Nucleus;Peroxisome	CAB002594;HPA039079		924
CSF1_HUMAN	P09603	Macrophage colony-stimulating factor 1	CSF1	surface	pos. trainingset		554	1	1	SP:1-32;NC:33-496;TM:497-518;CY:519-554	uniprot - CSPA confirmed	surface	0.892	1	ENSG00000184371	ENSP00000327513;ENSP00000358817		Unclassified	Unclassified	154;172;381	3	154;172;381;415	180;185;199;200;204;206;214;222;226;232;233;243;248;256;257;260;266;272;273;283;297;309;313;326;332;335;341;345;347;348;353;363;376;383;391;406;407;414;417;418;420;426;428;430;431;433;445;446;451;461;477;479;485;533		1 - high confidence	3	VKNVFN[115]ETK;VKNVFN[115]ETKNLLDKDWNIFSK;NVFN[115]ETK	154	P09603	Cell membrane (Single-pass type I membrane protein);Secreted, extracellular space	3D-structure;Alternative splicing;Cell membrane;Complete proteome;Cytokine;Direct protein sequencing;Disulfide bond;Glycoprotein;Growth factor;Immunity;Inflammatory response;Innate immunity;Membrane;Polymorphism;Proteoglycan;Reference proteome;Secreted;Signal;Transmembrane;Transmembrane helix	UniRef100_P09603;UniRef90_P09603;UniRef50_P09603	link	Extracellular space;Plasma membrane	Cytoskeleton;Cytosol;Endoplasmic Reticulum;Endosome;Golgi apparatus;Lysosome;Mitochondrion;Nucleus;Peroxisome	no		1435
PGFRB_HUMAN	P09619	Platelet-derived growth factor receptor beta	PDGFRB	surface	pos. trainingset		1106	1	1	SP:1-32;NC:33-532;TM:533-556;CY:557-1106	uniprot - CSPA confirmed	surface	1	1	ENSG00000113721	ENSP00000261799	CD140b	Receptors	KInase;PDGFR	45;89;103;215;230;292;307;354;371;468;479;793;1053	11	45;89;103;215;230;292;307;354;371;468;479;793;1053			1 - high confidence	7	LQVSSIN[115]VSVN;LQVSSIN[115]VSVNAVQTVVR;LQVSSIN[115]VSVN[115]AVQTVVR;SILHIPSAELEDSGTYTCN[115]VTESVNDHQDEK;AIN[115]ITVVESGYVR;ELPPTLLGN[115]SSEEESQLETNVTYWEE;ELPPTLLGN[115]SSEEESQLETN[115]VTYWEE	215;292;307;468;479	P09619	Cell membrane (Single-pass type I membrane protein);Cytoplasmic vesicle;Lysosome lumen	3D-structure;Alternative splicing;ATP-binding;Cell membrane;Chemotaxis;Chromosomal rearrangement;Complete proteome;Cytoplasmic vesicle;Developmental protein;Direct protein sequencing;Disease mutation;Disulfide bond;Glycoprotein;Immunoglobulin domain;Kinase;Lysosome;Membrane;Nucleotide-binding;Phosphoprotein;Polymorphism;Proto-oncogene;Receptor;Reference proteome;Repeat;Signal;Transferase;Transmem…	UniRef100_P09619;UniRef90_P09619;UniRef50_P09619	link	Lysosome;Plasma membrane	Cytoskeleton;Extracellular space	CAB003842;CAB018144;HPA028499	DB00102;DB00398;DB00619;DB01254;DB01268;DB06589;DB08896	5159
CD3G_HUMAN	P09693	T-cell surface glycoprotein CD3 gamma chain	CD3G	surface	machine learning		182	1	1	SP:1-22;NC:23-115;TM:116-137;CY:138-182	uniprot - CSPA confirmed		0.8044	1	ENSG00000160654	ENSP00000431445	CD3g	Unclassified	Unclassified	52;92	2	52			1 - high confidence	1	VYDYQEDGSVLLTCDAEAKN[115]ITWFK	52	P09693	Membrane (Single-pass type I membrane protein)	3D-structure;Complete proteome;Direct protein sequencing;Disulfide bond;Glycoprotein;Immunoglobulin domain;Membrane;Phosphoprotein;Polymorphism;Receptor;Reference proteome;Signal;Transmembrane;Transmembrane helix	UniRef100_P09693;UniRef90_P09693;UniRef50_P09693	link			CAB017520;HPA038494	DB00075	917
TACD2_HUMAN	P09758	Tumor-associated calcium signal transducer 2	TACSTD2	surface	machine learning		323	1	1	SP:1-30;NC:31-274;TM:275-298;CY:299-323	uniprot - CSPA confirmed		0.9321	1	ENSG00000184292	ENSP00000360269		Unclassified	Unclassified	33;120;168;208	4	33;120			1 - high confidence	4	HRPTAGAFN[115]HSDLDAELR;HRPTAGAFN[115]HSDLDAELRR;RPTAGAFN[115]HSDLDAELR;PTAGAFN[115]HSDLDAELR	168	P09758	Membrane (Single-pass type I membrane protein)	3D-structure;Amyloid;Amyloidosis;Complete proteome;Corneal dystrophy;Disulfide bond;Glycoprotein;Membrane;Polymorphism;Reference proteome;Sensory transduction;Signal;Transmembrane;Transmembrane helix;Tumor antigen;Vision	UniRef100_P09758;UniRef90_P09758;UniRef50_P09758	link		Cytoskeleton;Endoplasmic Reticulum;Endosome;Extracellular space;Golgi apparatus;Lysosome;Mitochondrion;Nucleus;Peroxisome	HPA043104;HPA055067;CAB072852		4070
LPH_HUMAN	P09848	Lactase-phlorizin hydrolase	LCT	surface	pos. trainingset		1927	1	1	SP:1-19;NC:20-1882;TM:1883-1903;CY:1904-1927	uniprot	surface	0.8306	1	ENSG00000115850	ENSP00000264162		Enzymes	3.2.1	42;368;418;512;821;934;946;989;1174;1340;1508;1656;1672;1761;1814	15	418;934;946;1340;1508;1672;1761								Apical cell membrane (Single-pass type I membrane protein)	Cell membrane;Complete proteome;Disease mutation;Glycosidase;Hydrolase;Membrane;Multifunctional enzyme;Polymorphism;Reference proteome;Repeat;Signal;Transmembrane;Transmembrane helix;Zymogen	UniRef100_P09848;UniRef90_P09848;UniRef50_P09848	link	Plasma membrane	Cytoskeleton;Cytosol;Endoplasmic Reticulum;Endosome;Extracellular space;Golgi apparatus;Lysosome;Mitochondrion;Nucleus;Peroxisome	HPA007408	DB00126	3938
PPBI_HUMAN	P09923	Intestinal-type alkaline phosphatase	ALPI	surface	GPI (UniProt)		528	0	1	SP:1-19;NC:20-528	uniprot		0.6846	2 (nonTM)	ENSG00000163295	ENSP00000295463				141;268;429	3	141;268;429		264						Cell membrane (Lipid-anchor, GPI-anchor)	Cell membrane;Complete proteome;Direct protein sequencing;Disulfide bond;Glycoprotein;GPI-anchor;Hydrolase;Lipoprotein;Magnesium;Membrane;Metal-binding;Phosphoprotein;Polymorphism;Reference proteome;Signal;Transmembrane;Zinc	UniRef100_P09923;UniRef90_P09923;UniRef50_P15693	link	Plasma membrane	Cytoskeleton;Cytosol;Endoplasmic Reticulum;Endosome;Extracellular space;Golgi apparatus;Lysosome;Mitochondrion;Nucleus;Peroxisome	HPA038764;HPA038765;HPA051699		248
FURIN_HUMAN	P09958	Furin	FURIN	surface	machine learning		794	1	1	SP:1-26;NC:27-715;TM:716-736;CY:737-794	phobius		0.8942	1	ENSG00000140564	ENSP00000268171;ENSP00000484952;ENSP00000483552		Enzymes	3.4.21	387;440;553	3	387;440;553	73;593;625;628;679;681;682	6						Cell membrane (Single-pass type I membrane protein);Golgi apparatus, trans-Golgi network membrane (Single-pass type I membrane protein)	3D-structure;Autocatalytic cleavage;Calcium;Cell membrane;Cleavage on pair of basic residues;Complete proteome;Disulfide bond;Glycoprotein;Golgi apparatus;Hydrolase;Membrane;Metal-binding;Phosphoprotein;Polymorphism;Protease;Reference proteome;Serine protease;Signal;Transmembrane;Transmembrane helix;Zymogen	UniRef100_P09958;UniRef90_P09958;UniRef50_P09958	link	Golgi apparatus;Plasma membrane	Cytoskeleton;Cytosol;Endosome;Extracellular space;Lysosome;Mitochondrion;Nucleus;Peroxisome	CAB009499		5045
OR4A8_HUMAN	P0C604	Putative olfactory receptor 4A8	OR4A8P	surface	machine learning		315	7	0	NC:1-23;TM:24-48;CY:49-56;TM:57-80;NC:81-99;TM:100-118;CY:119-137;TM:138-162;NC:163-190;TM:191-215;CY:216-234;TM:235-256;NC:257-267;TM:268-287;CY:288-315	uniprot		0.978	1				Receptors	GPCR;PutativeOlfR	6	1									Cell membrane (Multi-pass membrane protein)	Cell membrane;Complete proteome;Disulfide bond;G-protein coupled receptor;Glycoprotein;Membrane;Olfaction;Polymorphism;Receptor;Reference proteome;Sensory transduction;Transducer;Transmembrane;Transmembrane helix	UniRef100_P0C604;UniRef90_P0C604;UniRef50_P0C604				no
O5AL1_HUMAN	P0C617	Olfactory receptor 5AL1	OR5AL1	surface	machine learning		328	7	0	NC:1-40;TM:41-64;CY:65-75;TM:76-95;NC:96-107;TM:108-131;CY:132-160;TM:161-182;NC:183-214;TM:215-241;CY:242-252;TM:253-275;NC:276-287;TM:288-307;CY:308-328	uniprot		0.9681	1				Receptors	GPCR;Olf	21	1									Cell membrane (Multi-pass membrane protein)	Cell membrane;Complete proteome;Disulfide bond;G-protein coupled receptor;Glycoprotein;Membrane;Olfaction;Receptor;Reference proteome;Sensory transduction;Transducer;Transmembrane;Transmembrane helix	UniRef100_P0C617;UniRef90_P0C617;UniRef50_P0C617				no
OR4Q2_HUMAN	P0C623	Olfactory receptor 4Q2	OR4Q2	surface	machine learning		313	7	0	NC:1-25;TM:26-49;CY:50-60;TM:61-79;NC:80-98;TM:99-121;CY:122-140;TM:141-162;NC:163-197;TM:198-219;CY:220-236;TM:237-258;NC:259-269;TM:270-288;CY:289-313	uniprot		0.98	1				Receptors	GPCR;Olf	4;56;66	1									Cell membrane (Multi-pass membrane protein)	Cell membrane;Complete proteome;Disulfide bond;G-protein coupled receptor;Glycoprotein;Membrane;Olfaction;Polymorphism;Receptor;Reference proteome;Sensory transduction;Transducer;Transmembrane;Transmembrane helix	UniRef100_P0C623;UniRef90_P0C623;UniRef50_P0C623				no
OR5G3_HUMAN	P0C626	Olfactory receptor 5G3	OR5G3	surface	machine learning		314	7	0	NC:1-24;TM:25-51;CY:52-96;TM:97-120;NC:121-139;TM:140-162;CY:163-170;TM:171-189;NC:190-196;TM:197-221;CY:222-237;TM:238-260;NC:261-269;TM:270-292;CY:293-314	uniprot		0.8543	1				Receptors	GPCR;Olf	5	1									Cell membrane (Multi-pass membrane protein)	Cell membrane;Complete proteome;Disulfide bond;G-protein coupled receptor;Glycoprotein;Membrane;Polymorphism;Receptor;Reference proteome;Transducer;Transmembrane;Transmembrane helix	UniRef100_P0C626;UniRef90_P0C626;UniRef50_Q8WZ84				no
O5AC1_HUMAN	P0C628	Olfactory receptor 5AC1	OR5AC1	surface	machine learning		307	7	0	NC:1-26;TM:27-49;CY:50-58;TM:59-79;NC:80-100;TM:101-120;CY:121-140;TM:141-164;NC:165-195;TM:196-221;CY:222-240;TM:241-261;NC:262-272;TM:273-292;CY:293-307	uniprot		0.7605	1				Receptors	GPCR;Olf	107	0									Cell membrane (Multi-pass membrane protein)	Cell membrane;Complete proteome;Disulfide bond;G-protein coupled receptor;Membrane;Olfaction;Polymorphism;Receptor;Reference proteome;Sensory transduction;Transducer;Transmembrane;Transmembrane helix	UniRef100_P0C628;UniRef90_P0C628;UniRef50_Q8NGV6				no
O10J4_HUMAN	P0C629	Olfactory receptor 10J4	OR10J4	surface	machine learning		311	7	0	NC:1-25;TM:26-49;CY:50-60;TM:61-81;NC:82-99;TM:100-121;CY:122-144;TM:145-168;NC:169-198;TM:199-226;CY:227-237;TM:238-255;NC:256-272;TM:273-292;CY:293-311	uniprot		0.8244	1				Receptors	GPCR;Olf		0									Cell membrane (Multi-pass membrane protein)	Cell membrane;Complete proteome;Disulfide bond;G-protein coupled receptor;Membrane;Olfaction;Polymorphism;Receptor;Reference proteome;Sensory transduction;Transducer;Transmembrane;Transmembrane helix	UniRef100_P0C629;UniRef90_P0C629;UniRef50_P0C629				no
OR4E1_HUMAN	P0C645	Olfactory receptor 4E1	OR4E1	surface	machine learning		316	7	0	NC:1-28;TM:29-55;CY:56-62;TM:63-84;NC:85-104;TM:105-124;CY:125-143;TM:144-165;NC:166-208;TM:209-230;CY:231-241;TM:242-263;NC:264-274;TM:275-294;CY:295-316	uniprot		0.9281	1				Receptors	GPCR;Olf	8;69	1									Cell membrane (Multi-pass membrane protein)	Cell membrane;Complete proteome;Disulfide bond;G-protein coupled receptor;Glycoprotein;Membrane;Olfaction;Polymorphism;Receptor;Reference proteome;Sensory transduction;Transducer;Transmembrane;Transmembrane helix	UniRef100_P0C645;UniRef90_P0C645;UniRef50_Q8NGB6				no
O52Z1_HUMAN	P0C646	Olfactory receptor 52Z1	OR52Z1	surface	machine learning		297	7	0	NC:1-11;TM:12-35;CY:36-45;TM:46-68;NC:69-87;TM:88-109;CY:110-128;TM:129-150;NC:151-178;TM:179-203;CY:204-223;TM:224-244;NC:245-255;TM:256-277;CY:278-297	uniprot		0.7345	2				Receptors	GPCR;Olf		0									Cell membrane (Multi-pass membrane protein)	Cell membrane;Complete proteome;Disulfide bond;G-protein coupled receptor;Membrane;Olfaction;Polymorphism;Receptor;Reference proteome;Sensory transduction;Transducer;Transmembrane;Transmembrane helix	UniRef100_P0C646;UniRef90_P0C646;UniRef50_Q8NGJ2				no
LIGO3_HUMAN	P0C6S8	Leucine-rich repeat and immunoglobulin-like domain-containing nogo receptor-interacting protein 3	LINGO3	surface	machine learning		592	1	1	SP:1-24;NC:25-526;TM:527-552;CY:553-592	uniprot		0.8503	1	ENSG00000220008	ENSP00000467753		Miscellaneous	Other;LRRC	127;185;247;257;276;324;488;504;512;562	9									Membrane (Single-pass type I membrane protein)	Complete proteome;Disulfide bond;Glycoprotein;Immunoglobulin domain;Leucine-rich repeat;Membrane;Polymorphism;Reference proteome;Repeat;Signal;Transmembrane;Transmembrane helix	UniRef100_P0C6S8;UniRef90_P0C6S8;UniRef50_P0C6S8	link			HPA055932		645191
OR8U8_HUMAN	P0C7N1	Olfactory receptor 8U8	OR8U8	surface	machine learning		319	7	0	NC:1-26;TM:27-48;CY:49-59;TM:60-78;NC:79-97;TM:98-117;CY:118-128;TM:129-148;NC:149-202;TM:203-226;CY:227-237;TM:238-260;NC:261-272;TM:273-292;CY:293-319	uniprot		0.9641	1				Receptors	GPCR;Olf	5	1									Cell membrane (Multi-pass membrane protein)	Cell membrane;Complete proteome;Disulfide bond;G-protein coupled receptor;Glycoprotein;Membrane;Olfaction;Receptor;Reference proteome;Sensory transduction;Transducer;Transmembrane;Transmembrane helix	UniRef100_P0C7N1;UniRef90_Q8NH10;UniRef50_Q8NH85				no
OR8U9_HUMAN	P0C7N5	Olfactory receptor 8U9	OR8U9	surface	machine learning		309	7	0	NC:1-26;TM:27-48;CY:49-59;TM:60-78;NC:79-97;TM:98-120;CY:121-139;TM:140-162;NC:163-202;TM:203-226;CY:227-237;TM:238-260;NC:261-272;TM:273-292;CY:293-309	uniprot		0.99	1				Receptors	GPCR;Olf	5	1									Cell membrane (Multi-pass membrane protein)	Cell membrane;Complete proteome;Disulfide bond;G-protein coupled receptor;Glycoprotein;Membrane;Olfaction;Receptor;Reference proteome;Sensory transduction;Transducer;Transmembrane;Transmembrane helix	UniRef100_P0C7N5;UniRef90_P0C7N5;UniRef50_Q8NH85				no		504190
OR9G9_HUMAN	P0C7N8	Olfactory receptor 9G9	OR9G9	surface	machine learning		305	7	0	NC:1-23;TM:24-47;CY:48-58;TM:59-79;NC:80-92;TM:93-119;CY:120-138;TM:139-157;NC:158-196;TM:197-222;CY:223-239;TM:240-260;NC:261-271;TM:272-291;CY:292-305	uniprot		0.9401	1				Receptors	GPCR;Olf	5;41;50;64;154	1									Cell membrane (Multi-pass membrane protein)	Cell membrane;Complete proteome;Disulfide bond;G-protein coupled receptor;Glycoprotein;Membrane;Olfaction;Receptor;Reference proteome;Sensory transduction;Transducer;Transmembrane;Transmembrane helix	UniRef100_P0C7N8;UniRef90_P0C7N8;UniRef50_Q8NH87				no
OR2T7_HUMAN	P0C7T2	Olfactory receptor 2T7	OR2T7	surface	machine learning		308	7	0	NC:1-17;TM:18-39;CY:40-50;TM:51-72;NC:73-92;TM:93-111;CY:112-130;TM:131-150;NC:151-187;TM:188-210;CY:211-231;TM:232-252;NC:253-263;TM:264-283;CY:284-308	uniprot		0.6507	2	ENSG00000227152	ENSP00000475521		Receptors	GPCR;Olf		0									Cell membrane (Multi-pass membrane protein)	Cell membrane;Complete proteome;Disulfide bond;G-protein coupled receptor;Membrane;Olfaction;Receptor;Reference proteome;Sensory transduction;Transducer;Transmembrane;Transmembrane helix	UniRef100_P0C7T2;UniRef90_P0C7T2;UniRef50_Q8NH16	link			no
O56A5_HUMAN	P0C7T3	Olfactory receptor 56A5	OR56A5	surface	machine learning		313	7	0	NC:1-31;TM:32-54;CY:55-62;TM:63-89;NC:90-100;TM:101-123;CY:124-142;TM:143-164;NC:165-203;TM:204-225;CY:226-244;TM:245-265;NC:266-276;TM:277-297;CY:298-313	uniprot		0.9481	1	ENSG00000188691	ENSP00000481594		Receptors	GPCR;PutativeOlfR	6;7;45;184;198	4			26						Cell membrane (Multi-pass membrane protein)	Cell membrane;Complete proteome;Disulfide bond;G-protein coupled receptor;Glycoprotein;Membrane;Olfaction;Receptor;Reference proteome;Sensory transduction;Transducer;Transmembrane;Transmembrane helix	UniRef100_P0C7T3;UniRef90_P0C7T3;UniRef50_Q8NH54	link			no		390084
[truncated: 2,426 more rows]

## Sheet: LIST B
Dataset S1. Bioinformatically derived human cell surface gene set.
Gene
A4GALT
A4GNT
AAAS
AADAC
AADACL2
AADACL4
AAMP
AARS
AASDH
AATK
ABCA1
ABCA10
ABCA11P
ABCA12
ABCA13
ABCA2
ABCA3
ABCA4
ABCA5
ABCA6
ABCA7
ABCA8
ABCA9
[truncated: 7,532 more rows]

## Sheet: Table S1
Table S1. List of proteins (7373) detected in RMS cell lines with abundance (expressed in iTop3 values)				Mean Values of the triplicates in RMS cell lines and PDXs
[truncated: 7,375 more rows]

[truncated: 14 more sheets: Table S2, Table S3, Table S4, Table S5, Table S6, Table S7, Table S8, Table S9, Table S10, Table S11, Table S12, Table S13, Table S14, Table S15]
